# Supplementary material for: Experimental Study of Potential CD8+ Trivalent Synthetic Peptides for Liver Cancer Vaccine Development Using Sprague Dawley Rat Models
Source: Biomed Res Int. 2022 May 31;2022:4792374. doi: 10.1155/2022/4792374 (PMC9173915; doi:10.1155/2022/4792374)
Supplement: Supplementary Materials — Supplementary Table 1: cancer genomic data. Supplementary Table 2: liver proteomic data. [file 4792374.f1.zip]

Archive with 2 entries (2 files):
- 4792374.f1/Supplementary Table 1. Cancer genomic data.txt
- 4792374.f1/Supplementary Table 2. Liver Proteomic Data.txt
