# Supplementary material for: Experimental Study of Potential CD8+ Trivalent Synthetic Peptides for Liver Cancer Vaccine Development Using Sprague Dawley Rat Models
Source: Biomed Res Int. 2022 May 31;2022:4792374. doi: 10.1155/2022/4792374 (PMC9173915; doi:10.1155/2022/4792374)
Supplement: Supplementary Materials — Supplementary Table 1: cancer genomic data. Supplementary Table 2: liver proteomic data. [file 4792374.f1.zip › 4792374.f1/Supplementary Table 1. Cancer genomic data.txt]

Supplementary Table 1. Cancer genomic data
Gene	Gene synonym	Ensembl	Gene description	Chromosome	Position	Protein class	Evidence summary	HPA evidence	UniProt evidence	MS evidence	Antibody	Reliability (IH)	Reliability (Mouse Brain)	Reliability (IF)	Subcellular location		RNA TS	FPKM max in non-specific
A2M	CPAMD5, FWP007, S863-7	ENSG00000175899	Alpha-2-macroglobulin	12	9067664-9116229	Cancer-related genes, Candidate cardiovascular disease genes, Plasma proteins, Predicted secreted proteins	Evidence at protein level	Evidence at protein level	Evidence at protein level	Evidence at protein level	HPA002265, CAB017621	Supportive			RNA tissue category	Expressed in all		lung: 969.9
AARS2	AARSL, bA444E17.1, KIAA1270	ENSG00000124608	Alanyl-tRNA synthetase 2, mitochondrial	6	44299654-44313326	Cancer-related genes, Disease related genes, Enzymes, Mitochondrial proteins, Potential drug targets, Predicted intracellular proteins	Evidence at protein level	Evidence at protein level	Evidence at protein level	Evidence at protein level	HPA035636, HPA061396	Uncertain		Supportive	Mitochondria	Expressed in all		fallopian tube: 6.2
ABCB1	ABC20, CD243, CLCS, GP170, MDR1, P-gp, PGY1	ENSG00000085563	ATP-binding cassette, sub-family B (MDR/TAP), member 1	7	87503633-87713323	Cancer-related genes, CD markers, Disease related genes, Enzymes, Plasma proteins, Potential drug targets, Predicted intracellular proteins, Predicted membrane proteins, Transporters	Evidence at protein level	Evidence at transcript level	Evidence at protein level	Evidence at protein level	CAB001716, HPA002199	Uncertain		Uncertain	Nucleus but not nucleoli, Cytoplasm, Focal Adhesions	Tissue enhanced	0	kidney: 24.5
ABCC1	GS-X, MRP, MRP1	ENSG00000103222	ATP-binding cassette, sub-family C (CFTR/MRP), member 1	16	15949577-16143074	Cancer-related genes, FDA approved drug targets, Plasma proteins, Predicted membrane proteins, Transporters	Evidence at protein level	Evidence at protein level	Evidence at protein level	Evidence at protein level	HPA002380	Uncertain		Supportive	Plasma membrane	Expressed in all		testis: 19.3
ABCC2	CMOAT, cMRP, DJS, MRP2	ENSG00000023839	ATP-binding cassette, sub-family C (CFTR/MRP), member 2	10	99782732-99852192	Cancer-related genes, Disease related genes, FDA approved drug targets, Plasma proteins, Predicted membrane proteins, Transporters	Evidence at protein level	Evidence at protein level	Evidence at protein level	Evidence at protein level	HPA004860, CAB037271	Supportive				Group enriched	24	skin: 1.1
ABCC3	cMOAT2, EST90757, MLP2, MOAT-D, MRP3	ENSG00000108846	ATP-binding cassette, sub-family C (CFTR/MRP), member 3	17	50634777-50692252	Cancer-related genes, Predicted intracellular proteins, Predicted membrane proteins, Transporters	Evidence at protein level	Evidence at protein level	Evidence at protein level	Evidence at protein level	CAB037136, HPA048483	Supportive		Uncertain	Plasma membrane	Mixed		gallbladder: 16.8
ABCC5	EST277145, MOAT-C, MRP5, SMRP	ENSG00000114770	ATP-binding cassette, sub-family C (CFTR/MRP), member 5	3	183919934-184018015	Cancer-related genes, Predicted intracellular proteins, Predicted membrane proteins, Transporters	Evidence at protein level	Evidence at protein level	Evidence at protein level	Evidence at protein level	HPA044067, HPA052295	Uncertain		Supportive	Plasma membrane, Nucleus, Cell Junctions	Expressed in all		stomach: 34.9
ABCC6	ARA, EST349056, MLP1, MRP6, PXE, URG7	ENSG00000091262	ATP-binding cassette, sub-family C (CFTR/MRP), member 6	16	16148928-16223522	Cancer-related genes, Disease related genes, Plasma proteins, Potential drug targets, Predicted membrane proteins, Transporters	Evidence at protein level	Evidence at protein level	Evidence at protein level	Evidence at protein level	HPA038105			Supportive	Plasma membrane	Tissue enhanced	0	kidney: 20.8
ABCG2	ABCP, BCRP, CD338, EST157481, MXR	ENSG00000118777	ATP-binding cassette, sub-family G (WHITE), member 2 (Junior blood group)	4	88090264-88231322	Cancer-related genes, CD markers, Predicted intracellular proteins, Predicted membrane proteins	Evidence at protein level	Evidence at protein level	Evidence at protein level	Evidence at protein level	CAB037299, HPA054719	Supportive		Supportive	Plasma membrane, Nucleus	Tissue enhanced	0	duodenum: 41.0
ABI1	ABI-1, E3B1, SSH3BP1	ENSG00000136754	Abl-interactor 1	10	26746593-26861087	Cancer-related genes, Cytoskeleton related proteins, Disease related genes, Predicted intracellular proteins	Evidence at protein level	Evidence at protein level	Evidence at protein level	Evidence at protein level	CAB008375, HPA029973, HPA068407	Uncertain		Supportive	Plasma membrane, Cell Junctions, Cytoplasm	Expressed in all		tonsil: 53.4
ABL1	ABL, c-ABL, JTK7, p150	ENSG00000097007	ABL proto-oncogene 1, non-receptor tyrosine kinase	9	130713946-130887675	Cancer-related genes, Disease related genes, Enzymes, FDA approved drug targets, Predicted intracellular proteins, RAS pathway related proteins	Evidence at protein level	Evidence at protein level	Evidence at protein level	Evidence at protein level	CAB002686, HPA027251, HPA027280, HPA028409	Supportive		Supportive	Nucleus but not nucleoli	Expressed in all		endometrium: 40.0
ABL2	ABLL, ARG	ENSG00000143322	ABL proto-oncogene 2, non-receptor tyrosine kinase	1	179099327-179229684	Cancer-related genes, Enzymes, Predicted intracellular proteins, RAS pathway related proteins	Evidence at protein level	Evidence at protein level	Evidence at protein level	Evidence at protein level	HPA001866, CAB017106	Uncertain		Supportive	Nucleus but not nucleoli	Expressed in all		gallbladder: 12.4
ACAP1	CENTB1, KIAA0050	ENSG00000072818	ArfGAP with coiled-coil, ankyrin repeat and PH domains 1	17	7336529-7351478	Cancer-related genes, Plasma proteins, Predicted intracellular proteins	Evidence at protein level	Evidence at protein level	Evidence at protein level	Evidence at protein level	HPA021127	Uncertain				Tissue enhanced	0	spleen: 45.7
ACKR3	CMKOR1, CXCR7, GPR159, RDC1	ENSG00000144476	Atypical chemokine receptor 3	2	236567787-236582358	Cancer-related genes, G-protein coupled receptors, Predicted membrane proteins	Evidence at protein level	Evidence at protein level	Evidence at protein level	Evidence at protein level	HPA032003, HPA049718	Uncertain		Supportive	Plasma membrane, Vesicles	Expressed in all		placenta: 106.4
ACLY	ACL, ATPCL, CLATP	ENSG00000131473	ATP citrate lyase	17	41866908-41930542	Cancer-related genes, Citric acid cycle related proteins, Enzymes, Plasma proteins, Predicted intracellular proteins	Evidence at protein level	Evidence at protein level	Evidence at protein level	Evidence at protein level	CAB007783, HPA022434, HPA022953, HPA022959, HPA028758	Supportive		Supportive	Plasma membrane, Cytoplasm, Nucleus but not nucleoli	Expressed in all		prostate: 54.0
ACO1	IREB1, IREBP, IRP1	ENSG00000122729	Aconitase 1, soluble	9	32384603-32454769	Cancer-related genes, Citric acid cycle related proteins, Enzymes, Plasma proteins, Predicted intracellular proteins	Evidence at protein level	Evidence at protein level	Evidence at protein level	Evidence at protein level	HPA019371, HPA024157	Supportive		Supportive	Cytoplasm, Mitochondria	Expressed in all		adipose tissue: 69.2
ACPP	ACP-3, ACP3	ENSG00000014257	Acid phosphatase, prostate	3	132317367-132368298	Cancer-related genes, Enzymes, Plasma proteins, Predicted intracellular proteins, Predicted membrane proteins, Predicted secreted proteins	Evidence at protein level	Evidence at protein level	Evidence at protein level	Evidence at protein level	CAB000071, HPA004335, HPA063916	Supportive				Tissue enriched	81	esophagus: 31.5
ACSL3	ACS3, FACL3, PRO2194	ENSG00000123983	Acyl-CoA synthetase long-chain family member 3	2	222860934-222944639	Cancer-related genes, Enzymes, Mitochondrial proteins, Predicted intracellular proteins, Predicted membrane proteins	Evidence at protein level	Evidence at protein level	Evidence at protein level	Evidence at protein level	HPA011315	Uncertain				Expressed in all		prostate: 106.3
ACSL6	ACS2, FACL6, KIAA0837, LACS2, LACS5	ENSG00000164398	Acyl-CoA synthetase long-chain family member 6	5	131806990-132012243	Cancer-related genes, Disease related genes, Enzymes, Mitochondrial proteins, Potential drug targets, Predicted intracellular proteins, Predicted membrane proteins	Evidence at protein level	Evidence at protein level	Evidence at transcript level	Evidence at protein level	HPA040470	Uncertain				Group enriched	6	duodenum: 4.5
ACVR1B	ActRIB, ACVRLK4, ALK4, SKR2	ENSG00000135503	Activin A receptor, type IB	12	51951667-51997078	Cancer-related genes, Disease related genes, Enzymes, Potential drug targets, Predicted intracellular proteins, Predicted membrane proteins	Evidence at protein level	Evidence at protein level	Evidence at protein level	Evidence at protein level	CAB026126, HPA063761	Uncertain		Supportive	Cytoplasm	Expressed in all		kidney: 27.0
ACVR2A	ACTRII, ACVR2	ENSG00000121989	Activin A receptor, type IIA	2	147844517-147930826	Cancer-related genes, Enzymes, Predicted membrane proteins	Evidence at protein level	Evidence at transcript level	Evidence at protein level	Evidence at protein level	HPA046997	Uncertain		Uncertain	Cytoplasm	Expressed in all		skin: 14.0
ACVR2B	ActR-IIB	ENSG00000114739	Activin A receptor, type IIB	3	38453851-38493142	Cancer-related genes, Disease related genes, Enzymes, Potential drug targets, Predicted membrane proteins	Evidence at protein level	Evidence at transcript level	Evidence at protein level	Evidence at protein level	HPA007398, CAB025115	Uncertain		Uncertain	Nucleus, Cytoplasm	Mixed		testis: 2.7
ADAM10	CD156c, HsT18717, kuz, MADM	ENSG00000137845	ADAM metallopeptidase domain 10	15	58588807-58749978	Cancer-related genes, CD markers, Disease related genes, Enzymes, Plasma proteins, Potential drug targets, Predicted membrane proteins, Predicted secreted proteins	Evidence at protein level	Evidence at protein level	Evidence at protein level	Evidence at protein level	CAB001709, HPA050670	Uncertain		Supportive	Plasma membrane, Vesicles	Expressed in all		urinary bladder: 37.1
ADAM9	CORD9, KIAA0021, MCMP, MDC9, Mltng	ENSG00000168615	ADAM metallopeptidase domain 9	8	38996869-39105144	Cancer-related genes, Disease related genes, Enzymes, Plasma proteins, Potential drug targets, Predicted membrane proteins, Predicted secreted proteins	Evidence at protein level	Evidence at transcript level	Evidence at protein level	Evidence at protein level	HPA004000	Uncertain				Expressed in all		gallbladder: 65.1
ADAMTS1	C3-C5, KIAA1346, METH1	ENSG00000154734	ADAM metallopeptidase with thrombospondin type 1 motif, 1	21	26835747-26845409	Cancer-related genes, Enzymes, Plasma proteins, Predicted intracellular proteins, Predicted membrane proteins, Predicted secreted proteins	Evidence at protein level	Evidence at protein level	Evidence at protein level	Evidence at protein level	CAB016394, HPA031498, HPA031499	Uncertain		Supportive	Cytoplasm	Expressed in all		ovary: 242.2
ADAMTS14		ENSG00000138316	ADAM metallopeptidase with thrombospondin type 1 motif, 14	10	70672803-70762441	Cancer-related genes, Enzymes, Plasma proteins, Predicted secreted proteins	Evidence at protein level	Evidence at transcript level	Evidence at transcript level	Evidence at protein level	HPA034605	Uncertain		Uncertain	Cytoplasm	Tissue enhanced	0	urinary bladder: 3.3
ADAMTS18	ADAMTS21	ENSG00000140873	ADAM metallopeptidase with thrombospondin type 1 motif, 18	16	77247813-77435114	Cancer-related genes, Disease related genes, Enzymes, Potential drug targets, Predicted intracellular proteins, Predicted secreted proteins	Evidence at protein level	Evidence at transcript level	Evidence at protein level		HPA044326	Uncertain				Tissue enriched	17	endometrium: 0.8
ADAMTS20	GON-1	ENSG00000173157	ADAM metallopeptidase with thrombospondin type 1 motif, 20	12	43353866-43551921	Cancer-related genes, Enzymes, Predicted intracellular proteins, Predicted secreted proteins	Evidence at protein level	Evidence at transcript level	Evidence at transcript level	Evidence at protein level	HPA027608, HPA027609	Uncertain		Uncertain	Cytoplasm, Golgi apparatus, Cytoskeleton (Microtubules)	Not detected		placenta: 0.4
ADAMTS3	ADAMTS-4, KIAA0366	ENSG00000156140	ADAM metallopeptidase with thrombospondin type 1 motif, 3	4	72280969-72568799	Cancer-related genes, Enzymes, Predicted secreted proteins	Evidence at protein level	Evidence at transcript level	Evidence at transcript level	Evidence at protein level	HPA021368, HPA021369	Uncertain				Mixed		endometrium: 2.0
ADAMTS4	ADAMTS-2, ADMP-1, KIAA0688	ENSG00000158859	ADAM metallopeptidase with thrombospondin type 1 motif, 4	1	161184308-161199056	Cancer-related genes, Enzymes, Predicted intracellular proteins	Evidence at protein level	Evidence at transcript level	Evidence at protein level	Evidence at protein level	CAB025876	Uncertain				Tissue enhanced	0	gallbladder: 13.8
ADAMTS5	ADAMTS11, ADMP-2	ENSG00000154736	ADAM metallopeptidase with thrombospondin type 1 motif, 5	21	26917912-26966513	Cancer-related genes, Enzymes, Predicted secreted proteins	Evidence at protein level	Evidence at protein level	Evidence at protein level	Evidence at protein level	HPA005661, CAB025996, HPA030906, HPA030908	Uncertain		Supportive	Nucleus but not nucleoli	Tissue enhanced	0	endometrium: 12.9
ADAMTS6	ADAM-TS6	ENSG00000049192	ADAM metallopeptidase with thrombospondin type 1 motif, 6	5	65148736-65481920	Cancer-related genes, Enzymes, Predicted secreted proteins	Evidence at protein level	Evidence at protein level	Evidence at transcript level	Evidence at protein level	HPA043441	Supportive				Mixed		placenta: 1.8
ADAMTS8	ADAM-TS8, FLJ41712, METH2	ENSG00000134917	ADAM metallopeptidase with thrombospondin type 1 motif, 8	11	130404925-130428993	Cancer-related genes, Enzymes, Plasma proteins, Predicted secreted proteins	Evidence at transcript level	Evidence at transcript level	Evidence at transcript level		HPA066349	Uncertain				Tissue enhanced	0	appendix: 6.0
ADAMTS9	KIAA1312	ENSG00000163638	ADAM metallopeptidase with thrombospondin type 1 motif, 9	3	64515654-64688000	Cancer-related genes, Enzymes, Plasma proteins, Predicted intracellular proteins, Predicted secreted proteins	Evidence at protein level	Evidence at protein level	Evidence at protein level		HPA028567, HPA028577	Uncertain				Tissue enhanced	0	adipose tissue: 17.8
ADCY1	AC1	ENSG00000164742	Adenylate cyclase 1 (brain)	7	45574140-45723116	Cancer-related genes, Disease related genes, Enzymes, Potential drug targets, Predicted intracellular proteins, Predicted membrane proteins	Evidence at protein level	Evidence at protein level	Evidence at protein level	Evidence at protein level	CAB018364, HPA068274	Uncertain		Uncertain	Mitochondria	Tissue enriched	5	testis: 3.3
ADM	AM	ENSG00000148926	Adrenomedullin	11	10304680-10307397	Cancer-related genes, Plasma proteins, Predicted intracellular proteins, Predicted secreted proteins	Evidence at protein level	Evidence at protein level	Evidence at protein level	Evidence at protein level	CAB016075	Uncertain				Expressed in all		placenta: 111.2
ADNP	ADNP1, KIAA0784	ENSG00000101126	Activity-dependent neuroprotector homeobox	20	50888919-50931240	Cancer-related genes, Disease related genes, Predicted intracellular proteins, Transcription factors	Evidence at protein level	Evidence at protein level	Evidence at protein level	Evidence at protein level	HPA006371, HPA050560	Supportive		Supportive	Nucleus but not nucleoli, Centrosome	Expressed in all		testis: 36.9
ADORA2A	ADORA2, RDC8	ENSG00000128271	Adenosine A2a receptor	22	24417879-24442360	Cancer-related genes, FDA approved drug targets, G-protein coupled receptors, Predicted intracellular proteins, Predicted membrane proteins	Evidence at protein level	Evidence at transcript level	Evidence at protein level							Mixed		lymph node: 3.1
ADRA1B		ENSG00000170214	Adrenoceptor alpha 1B	5	159916783-159972544	Cancer-related genes, FDA approved drug targets, G-protein coupled receptors, Plasma proteins, Predicted membrane proteins	Evidence at protein level	Evidence at transcript level	Evidence at protein level							Tissue enhanced	0	ovary: 3.0
AFF1	AF-4, AF4, MLLT2, PBM1	ENSG00000172493	AF4/FMR2 family, member 1	4	86935002-87141054	Cancer-related genes, Disease related genes, Predicted intracellular proteins	Evidence at protein level	Evidence at transcript level	Evidence at protein level	Evidence at protein level						Expressed in all		thyroid gland: 48.5
AFF3	LAF4, MLLT2-like	ENSG00000144218	AF4/FMR2 family, member 3	2	99545419-100142739	Cancer-related genes, Predicted intracellular proteins	Evidence at protein level	Evidence at protein level	Evidence at protein level	Evidence at protein level	HPA044512, HPA053379	Uncertain		Supportive	Nucleus but not nucleoli, Cytoplasm	Mixed		prostate: 13.3
AFF4	AF5Q31, MCEF	ENSG00000072364	AF4/FMR2 family, member 4	5	132875379-132963634	Cancer-related genes, Disease related genes, Predicted intracellular proteins	Evidence at protein level	Evidence at protein level	Evidence at protein level	Evidence at protein level	HPA023690, HPA029634	Uncertain		Supportive	Nucleus, Nucleoli	Expressed in all		thyroid gland: 29.8
AFP	FETA, HPAFP	ENSG00000081051	Alpha-fetoprotein	4	73431138-73456174	Cancer-related genes, Plasma proteins, Predicted secreted proteins	Evidence at protein level	Evidence at protein level	Evidence at protein level	Evidence at protein level	HPA010607, HPA023600, CAB024283, CAB025339	Uncertain		Supportive	Cytoplasm	Tissue enriched	9	adipose tissue: 0.0
AGER	RAGE	ENSG00000204305	Advanced glycosylation end product-specific receptor	6	32180968-32184324	Cancer-related genes, Plasma proteins, Predicted membrane proteins, Predicted secreted proteins	Evidence at protein level	Evidence at protein level	Evidence at protein level	Evidence at protein level	CAB011682, HPA064436	Uncertain		Uncertain	Nucleoli, Plasma membrane, Cell Junctions	Tissue enriched	163	thyroid gland: 7.3
AHNAK2	C14orf78	ENSG00000185567	AHNAK nucleoprotein 2	14	104937244-104978357	Cancer-related genes, Predicted intracellular proteins	Evidence at protein level	Evidence at protein level	Evidence at protein level	Evidence at protein level	HPA000878, HPA002940, HPA004145, HPA020111	Supportive		Supportive	Cytoplasm, Plasma membrane	Tissue enriched	7	esophagus: 32.4
AHR	bHLHe76	ENSG00000106546	Aryl hydrocarbon receptor	7	17298622-17346152	Cancer-related genes, Predicted intracellular proteins, Transcription factors	Evidence at protein level	Evidence at protein level	Evidence at protein level	Evidence at protein level	CAB005072, HPA029722, HPA029723	Supportive		Supportive	Nucleus but not nucleoli, Cytoplasm	Mixed		urinary bladder: 53.9
AHSG	A2HS, FETUA, HSGA	ENSG00000145192	Alpha-2-HS-glycoprotein	3	186612923-186621318	Cancer-related genes, Plasma proteins, Predicted secreted proteins	Evidence at protein level	Evidence at protein level	Evidence at protein level	Evidence at protein level	HPA001524, HPA001525, CAB026209	Supportive				Tissue enriched	3822	testis: 0.5
AJUBA	JUB, MGC15563	ENSG00000129474	Ajuba LIM protein	14	22971174-22982642	Cancer-related genes, Cytoskeleton related proteins, Predicted intracellular proteins	Evidence at protein level	Evidence at transcript level	Evidence at protein level	Evidence at protein level	HPA006171	Uncertain		Uncertain	Nucleus, Golgi apparatus	Tissue enhanced	0	liver: 18.3
AK9	AKD1, AKD2, C6orf199, C6orf224, dJ70A9.1, FLJ25791, FLJ42177, MGC26954	ENSG00000155085	Adenylate kinase 9	6	109492856-109691217	Cancer-related genes, Enzymes, Predicted intracellular proteins	Evidence at protein level	Evidence at protein level	Evidence at protein level	Evidence at protein level	HPA030804, HPA030805, HPA031779, HPA031781, HPA036324, HPA036711	Uncertain		Supportive	Nucleus, Nuclear membrane	Expressed in all		testis: 12.3
AKAP12	AKAP250, SSeCKS	ENSG00000131016	A kinase (PRKA) anchor protein 12	6	151239999-151358557	Cancer-related genes, Cytoskeleton related proteins, Plasma proteins, Predicted intracellular proteins	Evidence at protein level	Evidence at protein level	Evidence at protein level	Evidence at protein level	HPA006344, CAB026379, HPA056230	Supportive		Supportive	Plasma membrane, Cytoplasm	Expressed in all		testis: 98.4
AKAP9	AKAP350, AKAP450, CG-NAP, HYPERION, KIAA0803, LQT11, MU-RMS-40.16A, PPP1R45, PRKA9, YOTIAO	ENSG00000127914	A kinase (PRKA) anchor protein 9	7	91940867-92110673	Cancer-related genes, Cytoskeleton related proteins, Disease related genes, Plasma proteins, Predicted intracellular proteins, Predicted membrane proteins	Evidence at protein level	Evidence at protein level	Evidence at protein level	Evidence at protein level	HPA008548, CAB012909, HPA026109	Supportive		Supportive	Golgi apparatus, Vesicles, Centrosome	Expressed in all		colon: 22.6
AKR1B1	ALDR1, AR	ENSG00000085662	Aldo-keto reductase family 1, member B1 (aldose reductase)	7	134442350-134459284	Cancer-related genes, Enzymes, Plasma proteins, Predicted intracellular proteins	Evidence at protein level	Evidence at protein level	Evidence at protein level	Evidence at protein level	CAB018773, HPA026425, CAB027391, CAB047353, HPA052751	Supportive		Supportive	Nucleus but not nucleoli, Cytoplasm	Tissue enriched	9	placenta: 174.2
AKT1	AKT, PKB, PRKBA, RAC	ENSG00000142208	V-akt murine thymoma viral oncogene homolog 1	14	104769349-104795751	Cancer-related genes, Disease related genes, Enzymes, Potential drug targets, Predicted intracellular proteins, RAS pathway related proteins	Evidence at protein level	Evidence at protein level	Evidence at protein level	Evidence at protein level	HPA002891, CAB003765	Supportive		Supportive	Nucleus, Cytoskeleton (Microtubules)	Expressed in all		lung: 70.6
AKT2		ENSG00000105221	V-akt murine thymoma viral oncogene homolog 2	19	40230317-40285536	Cancer-related genes, Disease related genes, Enzymes, Potential drug targets, Predicted intracellular proteins, RAS pathway related proteins	Evidence at protein level	Evidence at protein level	Evidence at protein level	Evidence at protein level	CAB004204	Uncertain				Expressed in all		thyroid gland: 85.9
AKT3	PKBG, PRKBG, RAC-gamma	ENSG00000117020	V-akt murine thymoma viral oncogene homolog 3	1	243488233-243851079	Cancer-related genes, Disease related genes, Enzymes, Plasma proteins, Potential drug targets, Predicted intracellular proteins, RAS pathway related proteins	Evidence at protein level	Evidence at protein level	Evidence at protein level	Evidence at protein level	CAB013090, HPA026441	Uncertain		Supportive	Nucleus but not nucleoli, Cytoplasm, Golgi apparatus	Expressed in all		cerebral cortex: 31.7
ALB		ENSG00000163631	Albumin	4	73397114-73421412	Cancer-related genes, Candidate cardiovascular disease genes, Disease related genes, Plasma proteins, Predicted intracellular proteins, Predicted secreted proteins	Evidence at protein level	Evidence at protein level	Evidence at protein level	Evidence at protein level	CAB006262, HPA031024, HPA031025	Supportive		Supportive	Golgi apparatus, Endoplasmic reticulum	Tissue enriched	210	pancreas: 351.6
ALCAM	CD166, MEMD	ENSG00000170017	Activated leukocyte cell adhesion molecule	3	105366909-105576900	Cancer-related genes, CD markers, Plasma proteins, Predicted membrane proteins	Evidence at protein level	Evidence at protein level	Evidence at protein level	Evidence at protein level	CAB002148, HPA010926	Supportive		Uncertain	Cytoplasm	Mixed		lung: 67.4
ALDH2		ENSG00000111275	Aldehyde dehydrogenase 2 family (mitochondrial)	12	111766887-111809985	Cancer-related genes, Enzymes, FDA approved drug targets, Mitochondrial proteins, Plasma proteins, Predicted intracellular proteins	Evidence at protein level	Evidence at protein level	Evidence at protein level	Evidence at protein level	HPA051065	Uncertain				Expressed in all		liver: 715.6
ALDOA		ENSG00000149925	Aldolase A, fructose-bisphosphate	16	30053090-30070457	Cancer-related genes, Disease related genes, Enzymes, Plasma proteins, Potential drug targets, Predicted intracellular proteins, Predicted secreted proteins	Evidence at protein level	Evidence at protein level	Evidence at protein level	Evidence at protein level	HPA004177, CAB006252	Supportive		Uncertain	Cytoplasm	Tissue enriched	6	heart muscle: 1138.4
ALDOB		ENSG00000136872	Aldolase B, fructose-bisphosphate	9	101420578-101435823	Cancer-related genes, Disease related genes, Enzymes, Plasma proteins, Potential drug targets, Predicted intracellular proteins	Evidence at protein level	Evidence at protein level	Evidence at protein level	Evidence at protein level	HPA002198, CAB020827	Supportive		Uncertain	Nucleus but not nucleoli	Group enriched	22	gallbladder: 161.0
ALDOC		ENSG00000109107	Aldolase C, fructose-bisphosphate	17	28573115-28577264	Cancer-related genes, Candidate cardiovascular disease genes, Cytoskeleton related proteins, Enzymes, Plasma proteins, Predicted intracellular proteins	Evidence at protein level	Evidence at protein level	Evidence at protein level	Evidence at protein level	HPA003282, CAB020828	Supportive		Uncertain	Nucleus, Nucleoli, Cytoplasm	Tissue enhanced	0	heart muscle: 93.5
ALK	CD246	ENSG00000171094	Anaplastic lymphoma receptor tyrosine kinase	2	29192774-29921566	Cancer-related genes, CD markers, Disease related genes, Enzymes, FDA approved drug targets, Plasma proteins, Predicted intracellular proteins, Predicted membrane proteins	Evidence at protein level	Evidence at transcript level	Evidence at protein level	Evidence at protein level	HPA010694	Uncertain				Tissue enhanced	0	adrenal gland: 0.5
ALKBH6	MGC15677	ENSG00000239382	AlkB, alkylation repair homolog 6 (E. coli)	19	36009120-36014239	Cancer-related genes, Predicted intracellular proteins	Evidence at protein level	Evidence at transcript level	Evidence at protein level	Evidence at protein level						Mixed		spleen: 3.9
ALPK2	HAK	ENSG00000198796	Alpha-kinase 2	18	58481247-58628957	Cancer-related genes, Enzymes, Predicted intracellular proteins	Evidence at protein level	Evidence at protein level	Evidence at transcript level	Evidence at protein level	HPA027377, HPA027976, HPA028084, HPA029801	Uncertain		Supportive	Nucleus but not nucleoli, Cytoplasm	Tissue enhanced	0	lymph node: 4.6
ALPL	HOPS, TNSALP	ENSG00000162551	Alkaline phosphatase, liver/bone/kidney	1	21509372-21578412	Cancer-related genes, Disease related genes, Enzymes, Plasma proteins, Potential drug targets, Predicted intracellular proteins, Predicted membrane proteins, Predicted secreted proteins	Evidence at protein level	Evidence at protein level	Evidence at protein level	Evidence at protein level	HPA007105, HPA008765, CAB020829	Uncertain		Supportive	Cytoplasm	Tissue enhanced	0	appendix: 23.7
ALPP		ENSG00000163283	Alkaline phosphatase, placental	2	232378534-232382889	Cancer-related genes, Enzymes, Plasma proteins, Predicted secreted proteins	Evidence at protein level	Evidence at protein level	Evidence at protein level	Evidence at protein level	CAB026327, HPA038764, HPA038765, HPA051699	Supportive				Tissue enriched	28	fallopian tube: 1.4
AMER1	FAM123B, FLJ39827, RP11-403E24.2, WTX	ENSG00000184675	APC membrane recruitment protein 1	X	64185117-64205744	Cancer-related genes, Disease related genes, Predicted intracellular proteins	Evidence at protein level	Evidence at protein level	Evidence at protein level	Evidence at protein level	HPA065214, HPA065265	Uncertain		Supportive	Nucleus, Plasma membrane, Vesicles	Mixed		ovary: 5.3
AMPH		ENSG00000078053	Amphiphysin	7	38383704-38631567	Cancer-related genes, Predicted intracellular proteins	Evidence at protein level	Evidence at protein level	Evidence at protein level	Evidence at protein level	CAB008559, HPA019828, HPA019829	Supportive		Supportive	Cytoplasm, Plasma membrane	Tissue enriched	9	fallopian tube: 4.7
ANAPC1	APC1, MCPR, TSG24	ENSG00000153107	Anaphase promoting complex subunit 1	2	111766271-111884690	Cancer-related genes, Predicted membrane proteins	Evidence at protein level	Evidence at protein level	Evidence at protein level	Evidence at protein level	HPA036329, HPA036330, HPA042998	Uncertain		Uncertain	Vesicles	Expressed in all		tonsil: 9.0
ANG	RNASE5	ENSG00000214274	Angiogenin, ribonuclease, RNase A family, 5	14	20684177-20698971	Cancer-related genes, Disease related genes, Plasma proteins, Predicted secreted proteins	Evidence at protein level	Evidence at transcript level	Evidence at protein level	Evidence at protein level						Tissue enriched	24	stomach: 45.2
ANGPT1	Ang1, KIAA0003	ENSG00000154188	Angiopoietin 1	8	107249482-107498055	Cancer-related genes, Plasma proteins, Predicted intracellular proteins, Predicted secreted proteins, RAS pathway related proteins	Evidence at protein level	Evidence at protein level	Evidence at protein level	Evidence at protein level	CAB017815, HPA018793, HPA018816	Supportive				Mixed		lung: 20.7
ANGPT2	Ang2	ENSG00000091879	Angiopoietin 2	8	6499651-6563409	Cancer-related genes, Plasma proteins, Predicted secreted proteins, RAS pathway related proteins	Evidence at protein level	Evidence at protein level	Evidence at protein level	Evidence at protein level	CAB011437, CAB017626	Uncertain				Mixed		placenta: 11.9
ANK3		ENSG00000151150	Ankyrin 3, node of Ranvier (ankyrin G)	10	60026298-60733490	Cancer-related genes, Disease related genes, Plasma proteins, Predicted intracellular proteins	Evidence at protein level	Evidence at protein level	Evidence at protein level	Evidence at protein level	CAB013249, CAB015179, HPA038455, HPA055643	Supportive		Uncertain	Plasma membrane	Expressed in all		kidney: 58.0
ANKRD12	FLJ20053, GAC-1, KIAA0874	ENSG00000101745	Ankyrin repeat domain 12	18	9136228-9285985	Cancer-related genes, Predicted intracellular proteins	Evidence at protein level	Evidence at protein level	Evidence at protein level	Evidence at protein level	HPA040705	Uncertain		Supportive	Nucleus but not nucleoli, Cytoplasm	Expressed in all		testis: 23.0
ANXA1	ANX1, LPC1	ENSG00000135046	Annexin A1	9	73151757-73170393	Cancer-related genes, FDA approved drug targets, Plasma proteins, Predicted intracellular proteins, Transporters	Evidence at protein level	Evidence at protein level	Evidence at protein level	Evidence at protein level	HPA011271, HPA011272, CAB013023, CAB035987, CAB058693	Supportive		Supportive	Plasma membrane, Cytoplasm, Nucleus but not nucleoli, Nuclear membrane	Expressed in all		esophagus: 5578.1
ANXA11	ANX11	ENSG00000122359	Annexin A11	10	80150889-80205572	Cancer-related genes, Plasma proteins, Predicted intracellular proteins	Evidence at protein level	Evidence at protein level	Evidence at protein level	Evidence at protein level	CAB004851, HPA027545	Supportive		Supportive	Nucleus but not nucleoli, Cytoplasm	Expressed in all		esophagus: 127.5
ANXA2	ANX2, ANX2L4, CAL1H, LIP2, LPC2D	ENSG00000182718	Annexin A2	15	60347134-60402883	Cancer-related genes, Plasma proteins, Predicted intracellular proteins, Transporters	Evidence at protein level	Evidence at protein level	Evidence at protein level	Evidence at protein level	CAB004311	Uncertain				Expressed in all		esophagus: 280.9
ANXA4	ANX4	ENSG00000196975	Annexin A4	2	69644425-69826464	Cancer-related genes, Predicted intracellular proteins	Evidence at protein level	Evidence at protein level	Evidence at protein level	Evidence at protein level	CAB005076, HPA007393, CAB017560	Supportive		Uncertain	Cytoplasm	Expressed in all		gallbladder: 652.6
ANXA7	ANX7	ENSG00000138279	Annexin A7	10	73375101-73414076	Cancer-related genes, Predicted intracellular proteins	Evidence at protein level	Evidence at protein level	Evidence at protein level	Evidence at protein level	CAB004312, HPA064290	Uncertain		Supportive	Nucleus but not nucleoli, Cytoplasm	Expressed in all		thyroid gland: 75.3
AOC3	HPAO, VAP-1, VAP1	ENSG00000131471	Amine oxidase, copper containing 3	17	42851184-42858130	Cancer-related genes, Enzymes, FDA approved drug targets, Plasma proteins, Predicted intracellular proteins, Predicted secreted proteins	Evidence at protein level	Evidence at protein level	Evidence at protein level	Evidence at protein level	HPA000980, CAB025797	Supportive				Expressed in all		adipose tissue: 286.7
AP2B1	ADTB2, CLAPB1	ENSG00000006125	Adaptor-related protein complex 2, beta 1 subunit	17	35578046-35726409	Cancer-related genes, Predicted intracellular proteins	Evidence at protein level	Evidence at protein level	Evidence at protein level	Evidence at protein level	CAB017631, HPA056733	Uncertain		Supportive	Vesicles	Expressed in all		cerebral cortex: 100.8
APAF1	APAF-1, CED4	ENSG00000120868	Apoptotic peptidase activating factor 1	12	98645141-98735433	Cancer-related genes, Plasma proteins, Predicted intracellular proteins	Evidence at protein level	Evidence at protein level	Evidence at protein level	Evidence at protein level	HPA031373, CAB069399	Uncertain		Uncertain	Nucleus but not nucleoli, Cytoplasm, Golgi apparatus	Expressed in all		bone marrow: 13.2
APC	DP2, DP2.5, DP3, PPP1R46	ENSG00000134982	Adenomatous polyposis coli	5	112707498-112846239	Cancer-related genes, Disease related genes, Plasma proteins, Predicted intracellular proteins	Evidence at protein level	Evidence at protein level	Evidence at protein level	Evidence at protein level	HPA013349, CAB025994	Supportive				Expressed in all		cerebral cortex: 31.0
APEX1	APE, APE-1, APEN, APEX, APX, HAP1, REF-1, REF1	ENSG00000100823	APEX nuclease (multifunctional DNA repair enzyme) 1	14	20455191-20457772	Cancer-related genes, Enzymes, FDA approved drug targets, Plasma proteins, Predicted intracellular proteins	Evidence at protein level	Evidence at protein level	Evidence at protein level	Evidence at protein level	HPA000956, HPA002564, CAB004294, CAB047307	Supportive		Supportive	Nucleus	Expressed in all		ovary: 123.4
APOA1		ENSG00000118137	Apolipoprotein A-I	11	116835751-116837950	Cancer-related genes, Candidate cardiovascular disease genes, Disease related genes, Plasma proteins, Predicted intracellular proteins, Predicted secreted proteins	Evidence at protein level	Evidence at protein level	Evidence at protein level	Evidence at protein level	CAB016778, HPA046715	Supportive		Uncertain	Vesicles, Cytoplasm	Tissue enhanced	0	duodenum: 1122.7
APOA2		ENSG00000158874	Apolipoprotein A-II	1	161222292-161223631	Cancer-related genes, Candidate cardiovascular disease genes, Plasma proteins, Predicted intracellular proteins, Predicted secreted proteins	Evidence at protein level	Evidence at protein level	Evidence at protein level	Evidence at protein level	CAB025885	Supportive				Tissue enriched	5271	adipose tissue: 2.1
APOC1		ENSG00000130208	Apolipoprotein C-I	19	44914247-44919349	Cancer-related genes, Candidate cardiovascular disease genes, Plasma proteins, Predicted secreted proteins	Evidence at protein level	Evidence at protein level	Evidence at protein level	Evidence at protein level	HPA051518	Supportive				Tissue enriched	14	adrenal gland: 714.8
APOC3		ENSG00000110245	Apolipoprotein C-III	11	116829706-116833072	Cancer-related genes, Candidate cardiovascular disease genes, Disease related genes, Plasma proteins, Predicted secreted proteins	Evidence at protein level	Evidence at transcript level	Evidence at protein level	Evidence at protein level						Tissue enriched	6	small intestine: 823.3
APOD		ENSG00000189058	Apolipoprotein D	3	195568702-195584205	Cancer-related genes, Candidate cardiovascular disease genes, Plasma proteins, Predicted secreted proteins	Evidence at protein level	Evidence at transcript level	Evidence at protein level	Evidence at protein level						Tissue enhanced	0	salivary gland: 336.3
APOE	AD2	ENSG00000130203	Apolipoprotein E	19	44905754-44909393	Cancer-related genes, Candidate cardiovascular disease genes, Disease related genes, Plasma proteins, Predicted secreted proteins	Evidence at protein level	Evidence at protein level	Evidence at protein level	Evidence at protein level	CAB008363, HPA065539, HPA068768, CAB069921	Supportive				Expressed in all		liver: 2278.9
APOL2	APOL-II	ENSG00000128335	Apolipoprotein L, 2	22	36226203-36239954	Cancer-related genes, Plasma proteins, Predicted intracellular proteins, Predicted membrane proteins	Evidence at protein level	Evidence at protein level	Evidence at protein level	Evidence at protein level	HPA001078, HPA058561	Uncertain		Uncertain	Nucleus, Cytoplasm	Expressed in all		urinary bladder: 33.1
APPBP2	Hs.84084, KIAA0228, PAT1	ENSG00000062725	Amyloid beta precursor protein (cytoplasmic tail) binding protein 2	17	60443149-60526219	Cancer-related genes, Predicted intracellular proteins	Evidence at protein level	Evidence at protein level	Evidence at protein level	Evidence at protein level	HPA050874			Supportive	Cytoplasm	Expressed in all		testis: 25.7
AR	AIS, DHTR, HUMARA, NR3C4, SBMA, SMAX1	ENSG00000169083	Androgen receptor	X	67544032-67730619	Cancer-related genes, Disease related genes, FDA approved drug targets, Nuclear receptors, Plasma proteins, Predicted intracellular proteins, Transcription factors	Evidence at protein level	Evidence at protein level	Evidence at protein level	Evidence at protein level	CAB000001, CAB065764	Supportive				Tissue enhanced	0	endometrium: 22.5
AREG	AREGB, SDGF	ENSG00000109321	Amphiregulin	4	74445134-74455009	Cancer-related genes, Predicted membrane proteins	Evidence at protein level	Evidence at transcript level	Evidence at protein level		HPA008720, CAB023519	Uncertain		Uncertain	Mitochondria	Tissue enhanced	0	gallbladder: 65.8
ARG2		ENSG00000081181	Arginase 2	14	67619798-67651720	Cancer-related genes, Enzymes, Mitochondrial proteins, Predicted intracellular proteins	Evidence at protein level	Evidence at protein level	Evidence at protein level	Evidence at protein level	HPA000663, CAB009435	Supportive		Supportive	Mitochondria, Nucleus but not nucleoli	Group enriched	6	small intestine: 11.3
ARHGAP26	GRAF, KIAA0621, OPHN1L, OPHN1L1	ENSG00000145819	Rho GTPase activating protein 26	5	142770384-143229011	Cancer-related genes, Cytoskeleton related proteins, Disease related genes, Predicted intracellular proteins, Predicted membrane proteins	Evidence at protein level	Evidence at protein level	Evidence at protein level	Evidence at protein level	HPA035106, HPA035107	Uncertain		Uncertain	Cytoplasm	Expressed in all		fallopian tube: 17.3
ARHGAP32	GC-GAP, GRIT, KIAA0712, MGC1892, RICS	ENSG00000134909	Rho GTPase activating protein 32	11	128965060-129279324	Cancer-related genes, Predicted intracellular proteins	Evidence at protein level	Evidence at transcript level	Evidence at protein level	Evidence at protein level	HPA038382, HPA038389, HPA061505	Uncertain				Expressed in all		cerebral cortex: 22.8
ARHGAP35	GRF-1, GRLF1, KIAA1722, P190A, p190ARhoGAP, p190RhoGAP	ENSG00000160007	Rho GTPase activating protein 35	19	46918676-47005077	Cancer-related genes, Predicted intracellular proteins	Evidence at protein level	Evidence at protein level	Evidence at protein level	Evidence at protein level	CAB037311, HPA055184, HPA056470	Uncertain		Supportive	Nucleus, Aggresome	Expressed in all		testis: 49.1
ARHGEF12	KIAA0382, LARG	ENSG00000196914	Rho guanine nucleotide exchange factor (GEF) 12	11	120336914-120489936	Cancer-related genes, Disease related genes, Predicted intracellular proteins	Evidence at protein level	Evidence at protein level	Evidence at protein level	Evidence at protein level	HPA018911, CAB025581	Uncertain		Uncertain	Plasma membrane, Cytoplasm, Nucleus but not nucleoli	Expressed in all		kidney: 48.2
ARHGEF6	alpha-PIX, alphaPIX, Cool-2, Cool2, KIAA0006, MRX46	ENSG00000129675	Rac/Cdc42 guanine nucleotide exchange factor (GEF) 6	X	136665547-136782088	Cancer-related genes, Disease related genes, Predicted intracellular proteins	Evidence at protein level	Evidence at protein level	Evidence at protein level	Evidence at protein level	HPA003578	Uncertain		Uncertain	Cytoplasm	Expressed in all		lymph node: 33.8
ARID1A	B120, BAF250, BAF250a, C10rf4, C1orf4, P270, SMARCF1	ENSG00000117713	AT rich interactive domain 1A (SWI-like)	1	26696033-26782104	Cancer-related genes, Disease related genes, Predicted intracellular proteins, Transcription factors	Evidence at protein level	Evidence at protein level	Evidence at protein level	Evidence at protein level	HPA005456, CAB016334	Supportive		Supportive	Nucleus but not nucleoli	Expressed in all		spleen: 23.2
ARID2	BAF200, DKFZp686G052, FLJ30619, KIAA1557	ENSG00000189079	AT rich interactive domain 2 (ARID, RFX-like)	12	45729665-45908040	Cancer-related genes, Predicted intracellular proteins, Transcription factors	Evidence at protein level	Evidence at protein level	Evidence at protein level	Evidence at protein level	HPA063044			Supportive	Nucleus but not nucleoli, Plasma membrane	Expressed in all		testis: 23.3
ARID5B	FLJ21150, MRF2	ENSG00000150347	AT rich interactive domain 5B (MRF1-like)	10	61901300-62096944	Cancer-related genes, Disease related genes, Predicted intracellular proteins, Transcription factors	Evidence at protein level	Evidence at protein level	Evidence at protein level	Evidence at protein level	HPA015037	Uncertain		Uncertain	Cytoplasm, Plasma membrane	Expressed in all		gallbladder: 37.3
ARNT	bHLHe2, HIF-1beta	ENSG00000143437	Aryl hydrocarbon receptor nuclear translocator	1	150809705-150876768	Cancer-related genes, Predicted intracellular proteins, Transcription factors	Evidence at protein level	Evidence at protein level	Evidence at protein level	Evidence at protein level	HPA001759, CAB004318	Supportive		Supportive	Nucleus	Expressed in all		ovary: 32.3
ASPH	BAH, CASQ2BP1, HAAH, JCTN	ENSG00000198363	Aspartate beta-hydroxylase	8	61500556-61714640	Cancer-related genes, Disease related genes, Enzymes, Plasma proteins, Potential drug targets, Predicted intracellular proteins, Predicted membrane proteins	Evidence at protein level	Evidence at protein level	Evidence at protein level	Evidence at protein level	HPA055161, HPA059303	Uncertain		Supportive	Endoplasmic reticulum	Expressed in all		adipose tissue: 266.2
ASPM	ASP, Calmbp1, FLJ10517, FLJ10549, MCPH5	ENSG00000066279	Asp (abnormal spindle) homolog, microcephaly associated (Drosophila)	1	197084128-197146694	Cancer-related genes, Disease related genes, Plasma proteins, Predicted intracellular proteins	Evidence at protein level	Evidence at transcript level	Evidence at protein level	Evidence at protein level	CAB017816	Uncertain		Uncertain	Plasma membrane, Cytoplasm	Mixed		bone marrow: 8.0
ASPSCR1	ASPL, ASPS, UBXD9, UBXN9	ENSG00000169696	Alveolar soft part sarcoma chromosome region, candidate 1	17	81976807-82017406	Cancer-related genes, Disease related genes, Predicted intracellular proteins	Evidence at protein level	Evidence at protein level	Evidence at protein level	Evidence at protein level	HPA026749	Uncertain		Supportive	Nucleus but not nucleoli, Plasma membrane, Vesicles	Expressed in all		placenta: 13.3
ASXL1	KIAA0978	ENSG00000171456	Additional sex combs like transcriptional regulator 1	20	32358344-32439319	Cancer-related genes, Disease related genes, Predicted intracellular proteins	Evidence at protein level	Evidence at protein level	Evidence at protein level	Evidence at protein level	HPA064156			Uncertain	Nucleus, Nucleoli	Expressed in all		testis: 30.7
ASXL2	ASXH2, FLJ10898, KIAA1685	ENSG00000143970	Additional sex combs like transcriptional regulator 2	2	25733753-25878516	Cancer-related genes, Disease related genes, Predicted intracellular proteins	Evidence at protein level	Evidence at protein level	Evidence at protein level	Evidence at protein level	HPA034646, HPA058040			Supportive	Nucleus but not nucleoli	Expressed in all		testis: 13.6
ATF1	TREB36	ENSG00000123268	Activating transcription factor 1	12	50763710-50821122	Cancer-related genes, Disease related genes, Predicted intracellular proteins, Transcription factors	Evidence at protein level	Evidence at protein level	Evidence at protein level	Evidence at protein level	CAB016222, HPA055069, HPA055406	Supportive		Supportive	Nucleus but not nucleoli	Expressed in all		thyroid gland: 21.6
ATG13	KIAA0652	ENSG00000175224	Autophagy related 13	11	46617527-46674818	Cancer-related genes, Predicted intracellular proteins	Evidence at protein level	Evidence at protein level	Evidence at protein level	Evidence at protein level	HPA039350	Uncertain		Uncertain	Cytoplasm, Nucleus but not nucleoli, Plasma membrane	Expressed in all		testis: 53.9
ATIC	AICARFT, IMPCHASE, PURH	ENSG00000138363	5-aminoimidazole-4-carboxamide ribonucleotide formyltransferase/IMP cyclohydrolase	2	215311817-215349773	Cancer-related genes, Disease related genes, Enzymes, FDA approved drug targets, Plasma proteins, Predicted intracellular proteins	Evidence at protein level	Evidence at protein level	Evidence at protein level	Evidence at protein level	CAB013462, HPA021012	Supportive		Supportive	Plasma membrane, Cytoplasm	Expressed in all		tonsil: 40.5
ATM	ATA, ATC, ATD, ATDC, TEL1, TELO1	ENSG00000149311	ATM serine/threonine kinase	11	108222484-108369102	Cancer-related genes, Disease related genes, Enzymes, Plasma proteins, Potential drug targets, Predicted intracellular proteins, Predicted membrane proteins	Evidence at protein level	Evidence at protein level	Evidence at protein level	Evidence at protein level	CAB000102, HPA067142	Supportive		Supportive	Nucleus but not nucleoli	Expressed in all		lymph node: 30.3
ATOH1	bHLHa14, HATH1, MATH-1, Math1	ENSG00000172238	Atonal homolog 1 (Drosophila)	4	93828753-93830964	Cancer-related genes, Plasma proteins, Predicted intracellular proteins, Transcription factors	Evidence at transcript level	Evidence at transcript level	Evidence at transcript level							Group enriched	12	appendix: 1.1
ATP1A1		ENSG00000163399	ATPase, Na+/K+ transporting, alpha 1 polypeptide	1	116372668-116410261	Cancer-related genes, Enzymes, FDA approved drug targets, Plasma proteins, Predicted membrane proteins, Transporters	Evidence at protein level	Evidence at transcript level	Evidence at protein level	Evidence at protein level	CAB018702	Uncertain				Expressed in all		kidney: 710.5
ATP2B3	CFAP39, CLA2, PMCA3, SCAX1	ENSG00000067842	ATPase, Ca++ transporting, plasma membrane 3	X	153517676-153582939	Cancer-related genes, Disease related genes, Enzymes, Plasma proteins, Potential drug targets, Predicted membrane proteins	Evidence at protein level	Evidence at protein level	Evidence at protein level	Evidence at protein level	HPA001583	Supportive		Supportive	Plasma membrane, Golgi apparatus	Group enriched	6	fallopian tube: 1.2
ATP5B	ATPSB	ENSG00000110955	ATP synthase, H+ transporting, mitochondrial F1 complex, beta polypeptide	12	56638175-56646068	Cancer-related genes, Enzymes, Mitochondrial proteins, Plasma proteins, Predicted intracellular proteins	Evidence at protein level	Evidence at protein level	Evidence at protein level	Evidence at protein level	HPA001520, HPA001528, CAB017527	Supportive		Supportive	Mitochondria	Expressed in all		heart muscle: 1043.8
ATP7B	WND	ENSG00000123191	ATPase, Cu++ transporting, beta polypeptide	13	51932673-52011494	Cancer-related genes, Disease related genes, Enzymes, Mitochondrial proteins, Potential drug targets, Predicted membrane proteins, Transporters	Evidence at protein level	Evidence at protein level	Evidence at protein level	Evidence at protein level	HPA013187	Supportive				Mixed		testis: 9.2
ATR	FRP1, MEC1, SCKL, SCKL1	ENSG00000175054	ATR serine/threonine kinase	3	142449235-142578826	Cancer-related genes, Disease related genes, Enzymes, Potential drug targets, Predicted intracellular proteins, Predicted membrane proteins	Evidence at protein level	Evidence at protein level	Evidence at protein level	Evidence at protein level	HPA028264, HPA054320	Uncertain		Supportive	Nucleus but not nucleoli, Golgi apparatus	Expressed in all		adrenal gland: 8.5
ATRX	JMS, RAD54, XH2, XNP	ENSG00000085224	Alpha thalassemia/mental retardation syndrome X-linked	X	77504878-77786269	Cancer-related genes, Disease related genes, Enzymes, Potential drug targets, Predicted intracellular proteins, Transcription factors	Evidence at protein level	Evidence at protein level	Evidence at protein level	Evidence at protein level	HPA001906, CAB009372, HPA064684, CAB068176	Supportive		Supportive	Nucleus but not nucleoli	Expressed in all		ovary: 22.2
AURKA	AIK, ARK1, AurA, BTAK, PPP1R47, STK15, STK6, STK7	ENSG00000087586	Aurora kinase A	20	56369389-56392337	Cancer-related genes, Enzymes, Plasma proteins, Predicted intracellular proteins	Evidence at protein level	Evidence at protein level	Evidence at protein level	Evidence at protein level	CAB001454, HPA002636	Uncertain		Uncertain	Nucleus, Cytoplasm, Centrosome	Tissue enhanced	0	tonsil: 18.5
AURKB	Aik2, AIM-1, ARK2, AurB, IPL1, PPP1R48, STK12, STK5	ENSG00000178999	Aurora kinase B	17	8204733-8210600	Cancer-related genes, Disease related genes, Enzymes, Plasma proteins, Potential drug targets, Predicted intracellular proteins	Evidence at protein level	Evidence at protein level	Evidence at protein level	Evidence at protein level	CAB005862, HPA037708	Uncertain		Supportive	Nucleus but not nucleoli, Cytoskeleton (Cytokinetic bridge)	Tissue enhanced	0	bone marrow: 23.0
AXIN1	PPP1R49	ENSG00000103126	Axin 1	16	287440-352673	Cancer-related genes, Disease related genes, Plasma proteins, Predicted intracellular proteins	Evidence at protein level	Evidence at protein level	Evidence at protein level	Evidence at protein level	CAB012987	Uncertain		Supportive	Nucleoli, Vesicles	Expressed in all		bone marrow: 11.5
AXIN2	DKFZp781B0869, MGC126582	ENSG00000168646	Axin 2	17	65528563-65561647	Cancer-related genes, Disease related genes, Plasma proteins, Predicted intracellular proteins, Predicted secreted proteins	Evidence at protein level	Evidence at protein level	Evidence at protein level	Evidence at protein level	CAB012283, CAB017783, HPA042344	Supportive		Supportive	Nucleus, Plasma membrane, Cytoplasm, Cytoskeleton (Microtubules)	Mixed		endometrium: 16.3
AZGP1	ZA2G, ZAG	ENSG00000160862	Alpha-2-glycoprotein 1, zinc-binding	7	99966720-99976157	Cancer-related genes, Plasma proteins, Predicted intracellular proteins, Predicted secreted proteins	Evidence at protein level	Evidence at protein level	Evidence at protein level	Evidence at protein level	HPA012582, CAB016087, CAB032276	Supportive				Group enriched	6	kidney: 187.8
B2M		ENSG00000166710	Beta-2-microglobulin	15	44711477-44718877	Cancer-related genes, Disease related genes, Plasma proteins, Predicted secreted proteins	Evidence at protein level	Evidence at protein level	Evidence at protein level	Evidence at protein level	CAB002572, HPA006361	Supportive		Supportive	Plasma membrane, Golgi apparatus, Cytoplasm	Expressed in all		lymph node: 4446.7
BAD	BBC2, BCL2L8	ENSG00000002330	BCL2-associated agonist of cell death	11	64269830-64284704	Cancer-related genes, Mitochondrial proteins, Predicted intracellular proteins, RAS pathway related proteins	Evidence at protein level	Evidence at protein level	Evidence at protein level	Evidence at protein level	CAB004205, HPA028185, HPA062105	Supportive		Supportive	Mitochondria	Expressed in all		stomach: 37.0
BAG1		ENSG00000107262	BCL2-associated athanogene	9	33247820-33264763	Cancer-related genes, Predicted intracellular proteins	Evidence at protein level	Evidence at protein level	Evidence at protein level	Evidence at protein level	CAB002486, HPA018121	Uncertain		Supportive	Nucleus but not nucleoli	Expressed in all		urinary bladder: 69.7
BAI1		ENSG00000181790	Brain-specific angiogenesis inhibitor 1	8	142449430-142545009	Cancer-related genes, G-protein coupled receptors, Plasma proteins, Predicted membrane proteins	Evidence at protein level	Evidence at transcript level	Evidence at protein level	Evidence at protein level						Tissue enriched	6	spleen: 1.5
BAP1	hucep-6, KIAA0272, UCHL2	ENSG00000163930	BRCA1 associated protein-1 (ubiquitin carboxy-terminal hydrolase)	3	52401013-52410350	Cancer-related genes, Disease related genes, Enzymes, Potential drug targets, Predicted intracellular proteins	Evidence at protein level	Evidence at protein level	Evidence at protein level	Evidence at protein level	CAB004322, HPA028814, HPA055560	Uncertain		Supportive	Nucleus but not nucleoli, Cytoplasm	Expressed in all		testis: 68.7
BARD1		ENSG00000138376	BRCA1 associated RING domain 1	2	214725646-214809711	Cancer-related genes, Plasma proteins, Predicted intracellular proteins	Evidence at protein level	Evidence at protein level	Evidence at protein level	Evidence at protein level	CAB034106, HPA035354, HPA044864	Supportive		Supportive	Nucleus but not nucleoli	Mixed		bone marrow: 6.6
BAX	BCL2L4	ENSG00000087088	BCL2-associated X protein	19	48954815-48961798	Cancer-related genes, Mitochondrial proteins, Predicted intracellular proteins, Transporters	Evidence at protein level	Evidence at protein level	Evidence at protein level	Evidence at protein level	CAB004206, HPA027878	Supportive				Expressed in all		rectum: 65.8
BCL10	c-E10, CARMEN, CIPER, CLAP, mE10	ENSG00000142867	B-cell CLL/lymphoma 10	1	85266248-85277090	Cancer-related genes, Disease related genes, Predicted intracellular proteins	Evidence at protein level	Evidence at protein level	Evidence at protein level	Evidence at protein level	CAB001944, HPA017925	Uncertain		Uncertain	Nucleus but not nucleoli	Expressed in all		colon: 24.2
BCL11A	BCL11A-L, BCL11A-S, BCL11A-XL, CTIP1, EVI9, HBFQTL5, ZNF856	ENSG00000119866	B-cell CLL/lymphoma 11A (zinc finger protein)	2	60451167-60553567	Cancer-related genes, Disease related genes, Plasma proteins, Predicted intracellular proteins, Transcription factors	Evidence at protein level	Evidence at protein level	Evidence at protein level	Evidence at protein level	CAB014891, HPA029003	Uncertain		Supportive	Nucleus but not nucleoli	Mixed		skin: 7.8
BCL11B	CTIP-2, CTIP2, hRIT1-alpha, ZNF856B	ENSG00000127152	B-cell CLL/lymphoma 11B (zinc finger protein)	14	99169287-99271524	Cancer-related genes, Plasma proteins, Predicted intracellular proteins, Transcription factors	Evidence at protein level	Evidence at protein level	Evidence at protein level	Evidence at protein level	HPA049117	Supportive	Supportive	Uncertain	Nucleus, Nucleoli	Tissue enhanced	0	tonsil: 6.5
BCL2	Bcl-2, PPP1R50	ENSG00000171791	B-cell CLL/lymphoma 2	18	63123346-63320128	Cancer-related genes, Disease related genes, FDA approved drug targets, Mitochondrial proteins, Plasma proteins, Predicted intracellular proteins, Predicted membrane proteins	Evidence at protein level	Evidence at protein level	Evidence at protein level	Evidence at protein level	CAB000003	Uncertain				Expressed in all		thyroid gland: 41.1
BCL2A1	ACC-1, ACC-2, BCL2L5, BFL1, GRS, HBPA1	ENSG00000140379	BCL2-related protein A1	15	79960889-79971446	Cancer-related genes, Predicted intracellular proteins	Evidence at protein level	Evidence at transcript level	Evidence at protein level	Evidence at protein level						Tissue enhanced	0	appendix: 72.3
BCL2L1	Bcl-X, bcl-xL, bcl-xS, BCL2L, BCLX, PPP1R52	ENSG00000171552	BCL2-like 1	20	31664452-31723989	Cancer-related genes, Mitochondrial proteins, Predicted intracellular proteins, Predicted membrane proteins, RAS pathway related proteins, Transporters	Evidence at protein level	Evidence at protein level	Evidence at protein level	Evidence at protein level	CAB000105, HPA035734, CAB072801, CAB072802	Uncertain		Supportive	Mitochondria, Vesicles	Expressed in all		bone marrow: 68.3
BCL2L2	BCL-W, KIAA0271, PPP1R51	ENSG00000129473	BCL2-like 2	14	23298790-23311759	Cancer-related genes, Mitochondrial proteins, Predicted intracellular proteins, Predicted membrane proteins, Transporters	Evidence at protein level	Evidence at transcript level	Evidence at protein level		CAB040539	Uncertain				Expressed in all		cerebral cortex: 42.0
BCL2L2-PABPN1		ENSG00000258643	BCL2L2-PABPN1 readthrough	14	23306835-23325369	Cancer-related genes, Mitochondrial proteins, Predicted intracellular proteins, Transporters	Evidence at protein level	Evidence at protein level	Evidence at protein level		HPA000637	Uncertain				Mixed		testis: 10.2
BCL3	BCL4, D19S37	ENSG00000069399	B-cell CLL/lymphoma 3	19	44747705-44760044	Cancer-related genes, Disease related genes, Plasma proteins, Predicted intracellular proteins, Transcription factors	Evidence at protein level	Evidence at protein level	Evidence at protein level	Evidence at protein level	CAB002051, HPA047514	Uncertain		Supportive	Nucleus but not nucleoli, Cytoplasm, Cytoskeleton (Cytokinetic bridge)	Expressed in all		bone marrow: 22.1
BCL6	BCL5, BCL6A, LAZ3, ZBTB27, ZNF51	ENSG00000113916	B-cell CLL/lymphoma 6	3	187721377-187745727	Cancer-related genes, Disease related genes, Predicted intracellular proteins, Transcription factors	Evidence at protein level	Evidence at protein level	Evidence at protein level		CAB000307, HPA004899	Supportive		Uncertain	Nucleus but not nucleoli	Expressed in all		adipose tissue: 64.2
BCL7A	BCL7	ENSG00000110987	B-cell CLL/lymphoma 7A	12	122019422-122062044	Cancer-related genes, Disease related genes, Predicted intracellular proteins	Evidence at protein level	Evidence at transcript level	Evidence at protein level	Evidence at protein level	HPA019762	Uncertain		Uncertain	Nucleus but not nucleoli, Vesicles	Expressed in all		lymph node: 16.2
BCL9		ENSG00000116128	B-cell CLL/lymphoma 9	1	147541412-147626216	Cancer-related genes, Disease related genes, Predicted intracellular proteins	Evidence at protein level	Evidence at transcript level	Evidence at protein level	Evidence at protein level	HPA020274	Uncertain		Uncertain	Nucleus but not nucleoli	Expressed in all		fallopian tube: 16.9
BCLAF1	BTF, KIAA0164	ENSG00000029363	BCL2-associated transcription factor 1	6	136256863-136289851	Cancer-related genes, Plasma proteins, Predicted intracellular proteins	Evidence at protein level	Evidence at protein level	Evidence at protein level	Evidence at protein level	HPA006669, HPA027770	Supportive		Supportive	Nucleus, Nucleoli	Expressed in all		bone marrow: 40.6
BCOR	FLJ20285, KIAA1575	ENSG00000183337	BCL6 corepressor	X	40049815-40177329	Cancer-related genes, Disease related genes, Predicted intracellular proteins	Evidence at protein level	Evidence at protein level	Evidence at protein level	Evidence at protein level	HPA003381, HPA065391			Supportive	Nucleus, Mitochondria	Expressed in all		thyroid gland: 23.2
BCR	ALL, BCR1, CML, D22S11, D22S662, PHL	ENSG00000186716	Breakpoint cluster region	22	23179704-23318037	Cancer-related genes, Disease related genes, Enzymes, FDA approved drug targets, Predicted intracellular proteins	Evidence at protein level	Evidence at protein level	Evidence at protein level	Evidence at protein level	CAB010421, CAB018545, HPA038337	Supportive		Uncertain	Nucleus but not nucleoli, Cytoplasm	Expressed in all		cerebral cortex: 21.7
BDNF		ENSG00000176697	Brain-derived neurotrophic factor	11	27654893-27722058	Cancer-related genes, Disease related genes, Plasma proteins, Predicted intracellular proteins, Predicted membrane proteins, Predicted secreted proteins	Evidence at protein level	Evidence at transcript level	Evidence at protein level	Evidence at protein level	CAB009564	Uncertain				Tissue enhanced	0	lung: 2.0
BHMT2		ENSG00000132840	Betaine--homocysteine S-methyltransferase 2	5	79069717-79089466	Cancer-related genes, Enzymes, Predicted intracellular proteins	Evidence at protein level	Evidence at protein level	Evidence at protein level	Evidence at protein level	HPA044573	Supportive				Group enriched	9	adipose tissue: 21.9
BIRC2	API1, c-IAP1, cIAP1, hiap-2, MIHB, RNF48	ENSG00000110330	Baculoviral IAP repeat containing 2	11	102347211-102378670	Cancer-related genes, Predicted intracellular proteins	Evidence at protein level	Evidence at protein level	Evidence at protein level	Evidence at protein level	HPA005513, CAB020661	Supportive		Supportive	Nucleoli, Cytoplasm, Nucleus	Expressed in all		lymph node: 30.4
BIRC3	API2, c-IAP2, cIAP2, hiap-1, MALT2, MIHC, RNF49	ENSG00000023445	Baculoviral IAP repeat containing 3	11	102317450-102339403	Cancer-related genes, Disease related genes, Plasma proteins, Predicted intracellular proteins	Evidence at protein level	Evidence at protein level	Evidence at protein level	Evidence at protein level	HPA002317	Supportive	Uncertain	Supportive	Nucleus but not nucleoli, Cytoplasm	Expressed in all		lymph node: 103.3
BIRC5	API4, EPR-1, survivin	ENSG00000089685	Baculoviral IAP repeat containing 5	17	78214186-78225636	Cancer-related genes, Predicted intracellular proteins	Evidence at protein level	Evidence at protein level	Evidence at protein level	Evidence at protein level	HPA002830, CAB004270	Supportive		Supportive	Cytoskeleton (Cytokinetic bridge)	Mixed		bone marrow: 19.3
BIRC6	BRUCE	ENSG00000115760	Baculoviral IAP repeat containing 6	2	32357028-32618899	Cancer-related genes, Plasma proteins, Predicted intracellular proteins	Evidence at protein level	Evidence at transcript level	Evidence at protein level	Evidence at protein level						Expressed in all		ovary: 11.7
BLK	MGC10442	ENSG00000136573	BLK proto-oncogene, Src family tyrosine kinase	8	11494001-11564604	Cancer-related genes, Disease related genes, Enzymes, Potential drug targets, Predicted intracellular proteins	Evidence at protein level	Evidence at protein level	Evidence at protein level	Evidence at protein level	CAB005093	Uncertain				Group enriched	9	urinary bladder: 3.5
BLM	BS, RECQ2, RECQL3	ENSG00000197299	Bloom syndrome, RecQ helicase-like	15	90717327-90816165	Cancer-related genes, Disease related genes, Enzymes, Plasma proteins, Potential drug targets, Predicted intracellular proteins	Evidence at protein level	Evidence at protein level	Evidence at protein level	Evidence at protein level	HPA005689	Uncertain		Supportive	Nucleus, Cytoplasm	Mixed		tonsil: 4.6
BLMH	BH	ENSG00000108578	Bleomycin hydrolase	17	30248195-30292056	Cancer-related genes, Enzymes, Plasma proteins, Predicted intracellular proteins	Evidence at protein level	Evidence at protein level	Evidence at protein level	Evidence at protein level	HPA039548, HPA064307	Supportive		Supportive	Nucleus, Cytoplasm	Expressed in all		skin: 85.2
BMI1	PCGF4, RNF51	ENSG00000168283	BMI1 proto-oncogene, polycomb ring finger	10	22321211-22331484	Cancer-related genes, Predicted intracellular proteins	Evidence at protein level	Evidence at protein level	Evidence at protein level	Evidence at protein level	CAB011120, HPA030472	Supportive				Expressed in all		testis: 32.4
BMP2	BMP2A	ENSG00000125845	Bone morphogenetic protein 2	20	6767664-6780280	Cancer-related genes, Predicted secreted proteins	Evidence at protein level	Evidence at transcript level	Evidence at protein level							Mixed		lung: 16.3
BMP4	BMP2B	ENSG00000125378	Bone morphogenetic protein 4	14	53949736-53958761	Cancer-related genes, Disease related genes, Predicted intracellular proteins, Predicted secreted proteins	Evidence at protein level	Evidence at protein level	Evidence at protein level		CAB006863, HPA066235	Uncertain				Mixed		placenta: 37.3
BMPR1A	ACVRLK3, ALK3, CD292	ENSG00000107779	Bone morphogenetic protein receptor, type IA	10	86756650-86932838	Cancer-related genes, CD markers, Disease related genes, Enzymes, Potential drug targets, Predicted intracellular proteins, Predicted membrane proteins	Evidence at protein level	Evidence at transcript level	Evidence at protein level	Evidence at protein level	CAB019398	Uncertain		Uncertain	Cytoplasm	Mixed		thyroid gland: 13.9
BNIP3	Nip3	ENSG00000176171	BCL2/adenovirus E1B 19kDa interacting protein 3	10	131966455-131981931	Cancer-related genes, Mitochondrial proteins, Predicted intracellular proteins, Predicted membrane proteins, Transporters	Evidence at protein level	Evidence at protein level	Evidence at protein level	Evidence at protein level	HPA003015, CAB011676	Supportive		Uncertain	Cytoplasm	Expressed in all		pancreas: 36.0
BNIP3L	BNIP3a, Nix	ENSG00000104765	BCL2/adenovirus E1B 19kDa interacting protein 3-like	8	26382898-26505636	Cancer-related genes, Mitochondrial proteins, Predicted membrane proteins, Transporters	Evidence at protein level	Evidence at protein level	Evidence at protein level	Evidence at protein level	HPA015652, CAB025371	Supportive		Supportive	Mitochondria, Nucleus but not nucleoli	Expressed in all		ovary: 100.8
BRAF	BRAF1	ENSG00000157764	B-Raf proto-oncogene, serine/threonine kinase	7	140719327-140924764	Cancer-related genes, Disease related genes, Enzymes, FDA approved drug targets, Predicted intracellular proteins	Evidence at protein level	Evidence at protein level	Evidence at protein level	Evidence at protein level	HPA001328, CAB004552, HPA071048	Uncertain		Uncertain	Vesicles, Cytoplasm	Expressed in all		testis: 18.6
BRCA1	BRCC1, PPP1R53, RNF53	ENSG00000012048	Breast cancer 1, early onset	17	43044295-43125483	Cancer-related genes, Disease related genes, Plasma proteins, Predicted intracellular proteins	Evidence at protein level	Evidence at protein level	Evidence at protein level	Evidence at protein level	CAB001946, CAB018369, HPA034966	Supportive				Expressed in all		testis: 10.6
BRCA2	BRCC2, FACD, FAD, FAD1, FANCD, FANCD1	ENSG00000139618	Breast cancer 2, early onset	13	32315474-32400266	Cancer-related genes, Disease related genes, Predicted intracellular proteins	Evidence at protein level	Evidence at protein level	Evidence at protein level	Evidence at protein level	HPA026815, HPA056112	Uncertain		Supportive	Nucleus but not nucleoli, Cytoplasm	Tissue enhanced	0	testis: 2.6
BRD3	KIAA0043, ORFX, RING3L	ENSG00000169925	Bromodomain containing 3	9	134030305-134068535	Cancer-related genes, Disease related genes, Predicted intracellular proteins	Evidence at protein level	Evidence at protein level	Evidence at protein level	Evidence at protein level	HPA051830	Uncertain		Uncertain	Nucleus	Expressed in all		testis: 12.1
BRD4	CAP, HUNK1, HUNKI, MCAP	ENSG00000141867	Bromodomain containing 4	19	15235519-15332545	Cancer-related genes, Disease related genes, Predicted intracellular proteins	Evidence at protein level	Evidence at protein level	Evidence at protein level	Evidence at protein level	HPA015055, HPA061646, CAB068177, CAB068178	Supportive		Supportive	Nucleus but not nucleoli	Expressed in all		placenta: 28.4
BRE	BRCC4, BRCC45	ENSG00000158019	Brain and reproductive organ-expressed (TNFRSF1A modulator)	2	27889941-28338901	Cancer-related genes, Predicted intracellular proteins	Evidence at protein level	Evidence at protein level	Evidence at protein level	Evidence at protein level	HPA017926	Uncertain		Supportive	Cytoplasm	Expressed in all		adrenal gland: 126.0
BRIP1	BACH1, FANCJ, OF	ENSG00000136492	BRCA1 interacting protein C-terminal helicase 1	17	61681266-61863521	Cancer-related genes, Disease related genes, Enzymes, Potential drug targets, Predicted intracellular proteins	Evidence at protein level	Evidence at protein level	Evidence at protein level	Evidence at protein level	HPA005474	Uncertain		Supportive	Nucleus, Nuclear membrane	Tissue enhanced	0	tonsil: 3.3
BRMS1	DKFZP564A063	ENSG00000174744	Breast cancer metastasis suppressor 1	11	66337333-66345125	Cancer-related genes, Predicted intracellular proteins	Evidence at protein level	Evidence at transcript level	Evidence at protein level	Evidence at protein level	CAB010824, HPA019637	Uncertain		Uncertain	Centrosome	Expressed in all		lymph node: 26.4
BTG1		ENSG00000133639	B-cell translocation gene 1, anti-proliferative	12	92140278-92145897	Cancer-related genes, Disease related genes, Predicted intracellular proteins	Evidence at protein level	Evidence at transcript level	Evidence at protein level	Evidence at protein level	HPA005972	Uncertain		Uncertain	Nucleus but not nucleoli, Cytoplasm	Expressed in all		bone marrow: 197.5
BTG2	MGC126063, MGC126064, PC3, TIS21	ENSG00000159388	BUB1 mitotic checkpoint serine/threonine kinase B	15	40161023-40221136	Cancer-related genes, Disease related genes, Enzymes, Potential drug targets, Predicted intracellular proteins	Evidence at protein level	Evidence at protein level	Evidence at protein level	Evidence at protein level	HPA008419	Uncertain		Supportive	Cytoplasm	Tissue enhanced	0	tonsil: 12.5
BTNL2	BTL-II, BTN7, HSBLMHC1	ENSG00000224770	BTG family, member 2, T-cell receptor signaliing pathway
BUB1B	Bub1A, BUBR1, MAD3L, SSK1	ENSG00000156970	Chromosome 15 open reading frame 65	15	55408548-55418764	Cancer-related genes, Predicted intracellular proteins	Evidence at transcript level	Evidence at transcript level	Evidence at transcript level		HPA067189	Uncertain		Uncertain	Nucleus, Cytoplasm	Mixed		fallopian tube: 9.7
C15orf65	FLJ27352	ENSG00000261652	Chromosome 18 open reading frame 8	18	23503470-23531807	Cancer-related genes, Predicted intracellular proteins	Evidence at protein level	Evidence at transcript level	Evidence at transcript level	Evidence at protein level	HPA043589	Uncertain		Uncertain	Nucleus	Mixed		small intestine: 5.7
C18orf8	HsT2591, MIC-1, MIC1	ENSG00000141452	Complement component 1, q subcomponent binding protein	17	5432777-5448830	Cancer-related genes, Mitochondrial proteins, Plasma proteins, Predicted intracellular proteins, Transporters	Evidence at protein level	Evidence at protein level	Evidence at protein level	Evidence at protein level	HPA026483	Supportive		Uncertain	Plasma membrane, Mitochondria	Expressed in all		rectum: 121.1
C1QBP	gC1Q-R, gC1qR, HABP1, p32, SF2p32	ENSG00000108561	Chromosome 2 open reading frame 44	2	24029340-24049575	Cancer-related genes, Predicted intracellular proteins	Evidence at protein level	Evidence at protein level	Evidence at protein level	Evidence at protein level	HPA041054	Uncertain		Uncertain	Nucleoli, Cytoplasm	Expressed in all		tonsil: 6.0
C2orf44	FLJ21945	ENSG00000163026	Chromosome 3 open reading frame 70	3	185078050-185153014	Cancer-related genes, Predicted intracellular proteins	Evidence at protein level	Evidence at transcript level	Evidence at transcript level	Evidence at protein level	HPA041861	Uncertain		Uncertain	Cytoplasm	Tissue enhanced	0	cerebral cortex: 9.9
C3orf70		ENSG00000187068	Complement component 6	5	41142234-41261438	Cancer-related genes, Disease related genes, Plasma proteins, Potential drug targets, Predicted secreted proteins, Transporters	Evidence at protein level	Evidence at protein level	Evidence at protein level	Evidence at protein level	HPA043823, CAB069427	Supportive				Group enriched	7	heart muscle: 18.7
C6		ENSG00000039537	Complement component 7	5	40909252-40982939	Cancer-related genes, Disease related genes, Plasma proteins, Predicted secreted proteins	Evidence at protein level	Evidence at transcript level	Evidence at protein level	Evidence at protein level	HPA001465	Uncertain				Tissue enhanced	0	ovary: 322.6
C7		ENSG00000112936	Carbonic anhydrase VIII	8	60187347-60281412	Cancer-related genes, Disease related genes, Predicted intracellular proteins	Evidence at protein level	Evidence at protein level	Evidence at protein level	Evidence at protein level	HPA024748, CAB025545, CAB047309	Supportive				Mixed		placenta: 6.1
CA8	CALS, CARP	ENSG00000178538	Calcium channel, voltage-dependent, L type, alpha 1D subunit	3	53494656-53813733	Cancer-related genes, Disease related genes, FDA approved drug targets, Plasma proteins, Predicted membrane proteins, Voltage-gated ion channels	Evidence at protein level	Evidence at transcript level	Evidence at protein level		HPA020215	Uncertain				Tissue enhanced	0	adrenal gland: 6.7
CACNA1D	CACH3, CACN4, CACNL1A2, Cav1.3, CCHL1A2	ENSG00000157388	Carbamoyl-phosphate synthetase 2, aspartate transcarbamylase, and dihydroorotase	2	27217390-27243943	Cancer-related genes, Enzymes, Plasma proteins, Predicted intracellular proteins	Evidence at protein level	Evidence at protein level	Evidence at protein level	Evidence at protein level	CAB007781, HPA057266	Uncertain		Supportive	Nucleus but not nucleoli	Expressed in all		ovary: 10.6
CAD		ENSG00000084774	Calcitonin-related polypeptide alpha	11	14966668-14972354	Cancer-related genes, Plasma proteins, Predicted secreted proteins, Transporters	Evidence at protein level	Evidence at transcript level	Evidence at protein level	Evidence at protein level						Tissue enriched	13	kidney: 5.7
CALCA	CALC1	ENSG00000110680	Calmodulin 1 (phosphorylase kinase, delta)	14	90396502-90408261	Cancer-related genes, Disease related genes, Plasma proteins, Potential drug targets, Predicted intracellular proteins, RAS pathway related proteins, Transporters	Evidence at protein level	Evidence at protein level	Evidence at protein level		CAB018558, HPA044999	Supportive		Uncertain	Vesicles	Expressed in all		cerebral cortex: 682.1
CALM1	CALML2, CAMI, DD132, PHKD	ENSG00000198668	Calmodulin 2 (phosphorylase kinase, delta)	2	47160082-47176601	Cancer-related genes, Disease related genes, Plasma proteins, Potential drug targets, Predicted intracellular proteins, RAS pathway related proteins, Transporters	Evidence at protein level	Evidence at protein level	Evidence at protein level		CAB007790, HPA044999	Uncertain				Expressed in all		cerebral cortex: 502.6
CALM2	CAMII, PHKD	ENSG00000143933	Calmodulin 3 (phosphorylase kinase, delta)	19	46601074-46610793	Cancer-related genes, Disease related genes, Plasma proteins, Potential drug targets, Predicted intracellular proteins, RAS pathway related proteins, Transporters	Evidence at protein level	Evidence at protein level	Evidence at protein level		HPA044999	Uncertain				Expressed in all		cerebral cortex: 645.7
CALM3	PHKD	ENSG00000160014	Calreticulin	19	12938578-12944489	Cancer-related genes, Plasma proteins, Predicted intracellular proteins, Predicted secreted proteins	Evidence at protein level	Evidence at protein level	Evidence at protein level	Evidence at protein level	CAB001513, HPA002242, CAB019952	Supportive				Expressed in all		thyroid gland: 839.5
CALR	cC1qR, CRT, FLJ26680, RO, SSA	ENSG00000179218	Calmodulin binding transcription activator 1	1	6785324-7769706	Cancer-related genes, Disease related genes, Predicted intracellular proteins	Evidence at protein level	Evidence at protein level	Evidence at protein level	Evidence at protein level	HPA036342, HPA036343	Uncertain		Supportive	Cytoplasm, Nucleus	Expressed in all		heart muscle: 83.9
CAMTA1	KIAA0833	ENSG00000171735	Calcium activated nucleotidase 1	17	78991717-79009867	Cancer-related genes, Disease related genes, Enzymes, Potential drug targets, Predicted intracellular proteins, Predicted membrane proteins	Evidence at protein level	Evidence at protein level	Evidence at protein level	Evidence at protein level	HPA019627, HPA019639, HPA022818	Supportive		Uncertain	Nucleus but not nucleoli, Cytoskeleton (Intermediate filaments)	Expressed in all		colon: 78.0
CANT1	SCAN-1, SHAPY	ENSG00000171302	Calnexin	5	179678628-179730925	Cancer-related genes, Plasma proteins, Predicted intracellular proteins, Predicted membrane proteins, Predicted secreted proteins	Evidence at protein level	Evidence at protein level	Evidence at protein level	Evidence at protein level	CAB004738, HPA009433, HPA009696	Supportive		Supportive	Endoplasmic reticulum	Expressed in all		thyroid gland: 481.7
CANX	CNX, IP90, P90	ENSG00000127022	CAP, adenylate cyclase-associated protein, 2 (yeast)	6	17393216-17557792	Cancer-related genes, Predicted intracellular proteins	Evidence at protein level	Evidence at protein level	Evidence at protein level	Evidence at protein level	HPA050530, HPA054147	Supportive		Uncertain	Nucleus but not nucleoli, Cytoplasm, Plasma membrane	Tissue enhanced	0	heart muscle: 67.7
CAP2		ENSG00000112186	Calpain 6	X	111245103-111270523	Cancer-related genes, Enzymes, Predicted intracellular proteins	Evidence at protein level	Evidence at transcript level	Evidence at protein level	Evidence at protein level	HPA040383			Uncertain	Cytoplasm	Group enriched	5	stomach: 10.1
CAPN6	CalpM, CANPX, CAPNX	ENSG00000077274	Caspase recruitment domain family, member 11	7	2906141-3043945	Cancer-related genes, Disease related genes, Predicted intracellular proteins	Evidence at protein level	Evidence at transcript level	Evidence at protein level	Evidence at protein level	HPA052984	Uncertain				Tissue enhanced	0	spleen: 26.3
CARD11	BIMP3, CARMA1	ENSG00000198286	Coactivator-associated arginine methyltransferase 1	19	10871513-10923070	Cancer-related genes, Enzymes, Predicted intracellular proteins, Predicted secreted proteins	Evidence at protein level	Evidence at protein level	Evidence at protein level	Evidence at protein level	CAB032961, HPA043561, HPA048073	Supportive		Supportive	Nucleus but not nucleoli	Expressed in all		skeletal muscle: 33.1
CARM1	PRMT4	ENSG00000142453	Cysteinyl-tRNA synthetase	11	3000922-3057613	Cancer-related genes, Disease related genes, Enzymes, Potential drug targets, Predicted intracellular proteins	Evidence at protein level	Evidence at protein level	Evidence at protein level	Evidence at protein level	HPA002383, HPA002384, CAB075734, CAB075735, CAB075736, CAB075737	Supportive		Supportive	Cytoplasm	Expressed in all		thyroid gland: 20.2
CARS	CARS1	ENSG00000110619	Cancer susceptibility candidate 3	17	40140318-40172183	Cancer-related genes, Predicted intracellular proteins, Transporters	Evidence at protein level	Evidence at protein level	Evidence at protein level	Evidence at protein level	HPA024592, HPA050262	Uncertain		Uncertain	Nuclear membrane	Expressed in all		testis: 52.0
CASC3	BTZ, MLN51	ENSG00000108349	Cancer susceptibility candidate 5	15	40594020-40664342	Cancer-related genes, Disease related genes, Plasma proteins, Predicted intracellular proteins	Evidence at protein level	Evidence at protein level	Evidence at protein level	Evidence at protein level	HPA026624, HPA049647	Supportive		Supportive	Nucleus but not nucleoli	Tissue enhanced	0	lymph node: 3.9
CASC5	AF15Q14, CT29, D40, hKNL-1, hSpc105, KNL1, PPP1R55, Spc7	ENSG00000137812	Caspase 1, apoptosis-related cysteine peptidase	11	105025443-105035250	Cancer-related genes, Enzymes, Predicted intracellular proteins	Evidence at protein level	Evidence at protein level	Evidence at protein level	Evidence at protein level	CAB002685, HPA003056	Uncertain		Supportive	Nucleus but not nucleoli, Cytoplasm	Expressed in all		small intestine: 87.9
CASP1	ICE, IL1BC	ENSG00000137752	Caspase 10, apoptosis-related cysteine peptidase	2	201182881-201229406	Cancer-related genes, Disease related genes, Enzymes, Potential drug targets, Predicted intracellular proteins	Evidence at protein level	Evidence at protein level	Evidence at protein level	Evidence at protein level	CAB003780, HPA017059	Supportive		Uncertain	Golgi apparatus, Vesicles	Expressed in all		duodenum: 17.5
CASP10	MCH4	ENSG00000003400	Caspase 2, apoptosis-related cysteine peptidase	7	143288215-143307696	Cancer-related genes, Enzymes, Plasma proteins, Predicted intracellular proteins	Evidence at protein level	Evidence at protein level	Evidence at protein level	Evidence at protein level	CAB012175, HPA050678	Uncertain		Uncertain	Nucleus but not nucleoli	Expressed in all		tonsil: 23.3
CASP2	ICH1, MGC2181, NEDD2, PPP1R57	ENSG00000106144	Caspase 3, apoptosis-related cysteine peptidase	4	184627696-184649509	Cancer-related genes, Enzymes, Plasma proteins, Predicted intracellular proteins	Evidence at protein level	Evidence at protein level	Evidence at protein level	Evidence at protein level	CAB000091, HPA002643, CAB008381	Supportive		Supportive	Nucleus but not nucleoli, Mitochondria	Expressed in all		duodenum: 42.4
CASP3	apopain, CPP32, CPP32B, Yama	ENSG00000164305	Caspase 4, apoptosis-related cysteine peptidase	11	104942866-104969436	Cancer-related genes, Enzymes, Predicted intracellular proteins	Evidence at protein level	Evidence at protein level	Evidence at protein level	Evidence at protein level	HPA027588, CAB037167	Uncertain		Uncertain	Cytoplasm, Plasma membrane	Expressed in all		lymph node: 43.4
CASP4	ICE(rel)II, ICH-2, TX	ENSG00000196954	Caspase 5, apoptosis-related cysteine peptidase	11	104994235-105023168	Cancer-related genes, Enzymes, Plasma proteins, Predicted intracellular proteins	Evidence at protein level	Evidence at transcript level	Evidence at protein level		HPA040937	Uncertain				Group enriched	6	smooth muscle: 1.5
CASP5	ICE(rel)III	ENSG00000137757	Caspase 6, apoptosis-related cysteine peptidase	4	109688622-109703583	Cancer-related genes, Enzymes, Predicted intracellular proteins	Evidence at protein level	Evidence at protein level	Evidence at protein level	Evidence at protein level	CAB003775, HPA011337, HPA024303	Supportive		Supportive	Cytoplasm, Nucleus	Mixed		colon: 33.2
CASP6	MCH2	ENSG00000138794	Caspase 7, apoptosis-related cysteine peptidase	10	113679162-113730907	Cancer-related genes, Enzymes, Predicted intracellular proteins	Evidence at protein level	Evidence at protein level	Evidence at protein level	Evidence at protein level	CAB025563	Uncertain				Expressed in all		colon: 59.7
CASP7	CMH-1, ICE-LAP3, MCH3	ENSG00000165806	Caspase 8, apoptosis-related cysteine peptidase	2	201233443-201287711	Cancer-related genes, Cytoskeleton related proteins, Disease related genes, Enzymes, Potential drug targets, Predicted intracellular proteins	Evidence at protein level	Evidence at protein level	Evidence at protein level	Evidence at protein level	HPA001302, CAB002047, HPA005688, HPA006191	Uncertain		Supportive	Cytoplasm, Nucleus but not nucleoli, Mitochondria	Expressed in all		bone marrow: 40.2
CASP8	Casp-8, FLICE, MACH, MCH5	ENSG00000064012	Caspase 9, apoptosis-related cysteine peptidase	1	15490832-15526534	Cancer-related genes, Enzymes, Predicted intracellular proteins	Evidence at protein level	Evidence at protein level	Evidence at protein level	Evidence at protein level	HPA001473, CAB004348, HPA046488	Uncertain		Uncertain	Mitochondria	Expressed in all		adrenal gland: 25.5
CASP9	APAF-3, ICE-LAP6, MCH6, PPP1R56	ENSG00000132906	Calpastatin	5	96525267-96779595	Cancer-related genes, Plasma proteins, Predicted intracellular proteins	Evidence at protein level	Evidence at protein level	Evidence at protein level	Evidence at protein level	CAB009491, HPA036881, HPA036882	Uncertain		Supportive	Cytoplasm, Endoplasmic reticulum	Expressed in all		esophagus: 321.8
CAST		ENSG00000153113	Catalase	11	34438925-34472062	Cancer-related genes, Disease related genes, Enzymes, FDA approved drug targets, Plasma proteins, Predicted intracellular proteins	Evidence at protein level	Evidence at protein level	Evidence at protein level	Evidence at protein level	CAB001515, HPA051282, HPA055838	Supportive		Supportive	Vesicles	Expressed in all		liver: 373.1
CAT		ENSG00000121691	Caveolin 1, caveolae protein, 22kDa	7	116524785-116561184	Cancer-related genes, Disease related genes, Potential drug targets, Predicted membrane proteins, Transporters	Evidence at protein level	Evidence at protein level	Evidence at protein level	Evidence at protein level	CAB003791, HPA049326	Supportive		Supportive	Golgi apparatus	Tissue enhanced	0	adipose tissue: 433.0
CAV1	CAV	ENSG00000105974	Core-binding factor, runt domain, alpha subunit 2; translocated to, 3	16	88874858-88977204	Cancer-related genes, Disease related genes, Predicted intracellular proteins	Evidence at protein level	Evidence at protein level	Evidence at protein level	Evidence at protein level	HPA059931			Supportive	Nucleus	Mixed		spleen: 11.5
CBFA2T3	MTG16, MTGR2, ZMYND4	ENSG00000129993	Core-binding factor, beta subunit	16	67029116-67101058	Cancer-related genes, Disease related genes, Predicted intracellular proteins	Evidence at protein level	Evidence at transcript level	Evidence at protein level	Evidence at protein level	HPA038852	Uncertain		Uncertain	Nucleus, Cytoplasm	Expressed in all		lymph node: 54.3
CBFB	PEBP2B	ENSG00000067955	Cbl proto-oncogene, E3 ubiquitin protein ligase	11	119206042-119308149	Cancer-related genes, Disease related genes, Predicted intracellular proteins	Evidence at protein level	Evidence at protein level	Evidence at protein level	Evidence at protein level	CAB004350, HPA027956	Supportive		Supportive	Cytoplasm	Mixed		testis: 16.2
CBL	c-Cbl, CBL2, RNF55	ENSG00000110395	Cbl proto-oncogene B, E3 ubiquitin protein ligase	3	105655461-105869552	Cancer-related genes, Predicted intracellular proteins	Evidence at protein level	Evidence at protein level	Evidence at protein level	Evidence at protein level	HPA018327, HPA019880	Uncertain		Supportive	Cytoplasm, Nucleus but not nucleoli	Expressed in all		lymph node: 24.3
CBLB	Cbl-b, RNF56	ENSG00000114423	Cbl proto-oncogene C, E3 ubiquitin protein ligase	19	44777869-44800634	Cancer-related genes, Predicted intracellular proteins	Evidence at protein level	Evidence at transcript level	Evidence at protein level	Evidence at protein level	CAB008087, HPA035266	Uncertain		Uncertain	Nucleus but not nucleoli	Tissue enhanced	0	skin: 20.2
CBLC	CBL-3, CBL-SL, RNF57	ENSG00000142273	Cell division cycle and apoptosis regulator 1	10	68721012-68792377	Cancer-related genes, Predicted intracellular proteins	Evidence at protein level	Evidence at protein level	Evidence at protein level	Evidence at protein level	HPA007856, HPA048513	Uncertain		Supportive	Nucleus but not nucleoli, Golgi apparatus	Expressed in all		lymph node: 24.5
CCAR1	CARP-1, CARP1, FLJ10590	ENSG00000060339	Coiled-coil domain containing 120	X	49053572-49069857	Cancer-related genes, Predicted intracellular proteins	Evidence at protein level	Evidence at protein level	Evidence at protein level	Evidence at protein level	HPA000561	Uncertain		Uncertain	Mitochondria	Mixed		skin: 10.7
CCDC120	JM11	ENSG00000147144	Coiled-coil domain containing 6	10	59788763-59906656	Cancer-related genes, Cytoskeleton related proteins, Disease related genes, Predicted intracellular proteins	Evidence at protein level	Evidence at protein level	Evidence at protein level	Evidence at protein level	HPA019049, HPA019051	Supportive		Supportive	Cytoplasm	Expressed in all		esophagus: 28.5
CCDC6	D10S170, H4, PTC, TPC, TST1	ENSG00000108091	Cholecystokinin B receptor	11	6259736-6272127	Cancer-related genes, FDA approved drug targets, G-protein coupled receptors, Predicted intracellular proteins, Predicted membrane proteins	Evidence at protein level	Evidence at protein level	Evidence at protein level		HPA041976	Uncertain				Group enriched	12	prostate: 0.6
CCKBR		ENSG00000110148	Chemokine (C-C motif) ligand 11	17	34285668-34288334	Cancer-related genes, Predicted secreted proteins	Evidence at protein level	Evidence at transcript level	Evidence at protein level							Mixed		appendix: 26.8
CCL11	eotaxin, MGC22554, SCYA11	ENSG00000172156	Chemokine (C-C motif) ligand 13	17	34356452-34358610	Cancer-related genes, Predicted intracellular proteins, Predicted secreted proteins	Evidence at protein level	Evidence at transcript level	Evidence at protein level							Mixed		colon: 22.5
CCL13	CKb10, MCP-4, MGC17134, NCC-1, SCYA13, SCYL1	ENSG00000181374	Chemokine (C-C motif) ligand 14	17	35983291-35987004	Cancer-related genes, Plasma proteins, Predicted secreted proteins	Evidence at protein level	Evidence at transcript level	Evidence at protein level		CAB004423, HPA030268	Uncertain				Tissue enhanced	0	adipose tissue: 153.9
CCL14	CKb1, HCC-1, HCC-3, MCIF, NCC-2, SCYA14, SCYL2	ENSG00000276409	Chemokine (C-C motif) ligand 16	17	35976493-35981496	Cancer-related genes, Plasma proteins, Predicted secreted proteins	Evidence at protein level	Evidence at transcript level	Evidence at protein level							Tissue enriched	75	spleen: 0.5
CCL16	CKb12, HCC-4, LCC-1, LEC, LMC, Mtn-1, NCC-4, SCYA16, SCYL4	ENSG00000275152	Chemokine (C-C motif) ligand 18 (pulmonary and activation-regulated)	17	36064280-36072032	Cancer-related genes, Plasma proteins, Predicted secreted proteins	Evidence at protein level	Evidence at transcript level	Evidence at protein level							Tissue enhanced	0	lymph node: 39.1
CCL18	AMAC-1, CKb7, DC-CK1, DCCK1, MIP-4, PARC, SCYA18	ENSG00000275385	Chemokine (C-C motif) ligand 19	9	34689567-34691277	Cancer-related genes, Predicted secreted proteins	Evidence at protein level	Evidence at transcript level	Evidence at protein level	Evidence at protein level						Group enriched	5	adipose tissue: 99.3
CCL19	CKb11, ELC, exodus-3, MIP-3b, SCYA19	ENSG00000172724	Chemokine (C-C motif) ligand 2	17	34255218-34257203	Cancer-related genes, Candidate cardiovascular disease genes, FDA approved drug targets, Plasma proteins, Predicted secreted proteins	Evidence at protein level	Evidence at protein level	Evidence at protein level	Evidence at protein level	CAB013676, HPA019163	Uncertain				Expressed in all		gallbladder: 255.2
CCL2	GDCF-2, HC11, MCAF, MCP-1, MCP1, MGC9434, SCYA2, SMC-CF	ENSG00000108691	Chemokine (C-C motif) ligand 21	9	34709005-34710124	Cancer-related genes, Plasma proteins, Predicted secreted proteins	Evidence at protein level	Evidence at protein level	Evidence at protein level	Evidence at protein level	CAB005067, HPA051210	Supportive				Tissue enhanced	0	spleen: 317.8
CCL21	6Ckine, CKb9, ECL, exodus-2, SCYA21, SLC, TCA4	ENSG00000137077	Chemokine (C-C motif) ligand 23	17	36013056-36017968	Cancer-related genes, Plasma proteins, Predicted secreted proteins	Evidence at protein level	Evidence at transcript level	Evidence at protein level		HPA042015	Uncertain				Mixed		appendix: 11.3
CCL23	Ckb-8, CKb8, MIP-3, MPIF-1, SCYA23	ENSG00000274736	Chemokine (C-C motif) ligand 3	17	36088256-36090169	Cancer-related genes, Predicted secreted proteins	Evidence at protein level	Evidence at transcript level	Evidence at protein level							Tissue enhanced	0	liver: 26.6
CCL3	G0S19-1, LD78ALPHA, MIP-1-alpha, SCYA3	ENSG00000277632	Chemokine (C-C motif) ligand 4	17	36103590-36105621	Cancer-related genes, Predicted secreted proteins	Evidence at protein level	Evidence at transcript level	Evidence at protein level		CAB007805	Uncertain				Tissue enhanced	0	liver: 39.8
CCL4	Act-2, AT744.1, LAG1, MIP-1-beta, SCYA4	ENSG00000275302	Chemokine (C-C motif) ligand 5	17	35871491-35880793	Cancer-related genes, Plasma proteins, Predicted membrane proteins, Predicted secreted proteins	Evidence at protein level	Evidence at transcript level	Evidence at protein level							Expressed in all		lymph node: 122.1
CCL5	D17S136E, MGC17164, RANTES, SCYA5, SISd, TCP228	ENSG00000271503	Chemokine (C-C motif) ligand 7	17	34270221-34272242	Cancer-related genes, Predicted membrane proteins, Predicted secreted proteins	Evidence at protein level	Evidence at transcript level	Evidence at protein level							Group enriched	9	rectum: 0.7
CCL7	FIC, MARC, MCP-3, MCP3, NC28, SCYA6, SCYA7	ENSG00000108688	Chemokine (C-C motif) ligand 8	17	34319036-34321402	Cancer-related genes, Predicted secreted proteins	Evidence at protein level	Evidence at transcript level	Evidence at protein level							Mixed		small intestine: 8.2
CCL8	HC14, MCP-2, SCYA8	ENSG00000108700	Cyclin A1	13	36431830-36442882	Cancer-related genes, Predicted intracellular proteins	Evidence at protein level	Evidence at transcript level	Evidence at protein level	Evidence at protein level						Group enriched	6	smooth muscle: 6.0
CCNA1	CT146	ENSG00000133101	Cyclin A2	4	121816444-121823933	Cancer-related genes, Predicted intracellular proteins	Evidence at protein level	Evidence at protein level	Evidence at protein level	Evidence at protein level	CAB000114, HPA020626, HPA061793	Supportive		Supportive	Nucleus but not nucleoli, Golgi apparatus	Mixed		lymph node: 21.4
CCNA2	CCN1, CCNA	ENSG00000145386	Cyclin B1	5	69167010-69178245	Cancer-related genes, Plasma proteins, Predicted intracellular proteins	Evidence at protein level	Evidence at protein level	Evidence at protein level	Evidence at protein level	CAB000115, CAB003804, HPA030741	Supportive		Supportive	Cytoplasm	Expressed in all		tonsil: 59.8
CCNB1	CCNB	ENSG00000134057	Cyclin B1 interacting protein 1, E3 ubiquitin protein ligase	14	20311368-20333312	Cancer-related genes, Predicted intracellular proteins, Predicted secreted proteins	Evidence at protein level	Evidence at transcript level	Evidence at protein level	Evidence at protein level						Expressed in all		ovary: 79.8
CCNB1IP1	C14orf18, HEI10	ENSG00000100814	Cyclin B2	15	59105078-59125045	Cancer-related genes, Plasma proteins, Predicted intracellular proteins	Evidence at protein level	Evidence at protein level	Evidence at protein level	Evidence at protein level	HPA008873, CAB009575	Supportive		Supportive	Cytoplasm, Golgi apparatus	Tissue enhanced	0	bone marrow: 38.1
CCNB2	HsT17299	ENSG00000157456	Cyclin D1	11	69641087-69654474	Cancer-related genes, Disease related genes, FDA approved drug targets, Predicted intracellular proteins	Evidence at protein level	Evidence at protein level	Evidence at protein level	Evidence at protein level	CAB000024, HPA027801	Uncertain		Supportive	Nucleus but not nucleoli	Expressed in all		skin: 86.7
CCND1	BCL1, D11S287E, PRAD1, U21B31	ENSG00000110092	Cyclin D2	12	4273772-4305350	Cancer-related genes, Predicted intracellular proteins	Evidence at protein level	Evidence at protein level	Evidence at protein level	Evidence at protein level	HPA049138, HPA054196	Uncertain		Supportive	Nucleus but not nucleoli	Mixed		adrenal gland: 30.3
CCND2		ENSG00000118971	Cyclin D3	6	41934933-42050357	Cancer-related genes, Predicted intracellular proteins	Evidence at protein level	Evidence at protein level	Evidence at protein level	Evidence at protein level	CAB000116, HPA055107	Supportive		Supportive	Plasma membrane, Cytoplasm, Focal Adhesions	Expressed in all		lymph node: 112.5
CCND3		ENSG00000112576	Cyclin E1	19	29811898-29824308	Cancer-related genes, Predicted intracellular proteins	Evidence at protein level	Evidence at protein level	Evidence at protein level	Evidence at protein level	CAB000308, CAB016682, HPA018169	Uncertain		Supportive	Nucleus but not nucleoli	Tissue enhanced	0	testis: 11.4
CCNE1	CCNE	ENSG00000105173	Cyclin E2	8	94879770-94896678	Cancer-related genes, Predicted intracellular proteins	Evidence at protein level	Evidence at protein level	Evidence at protein level	Evidence at protein level	CAB007825, CAB019374	Supportive				Tissue enhanced	0	lymph node: 5.7
CCNE2	CYCE2	ENSG00000175305	Cyclin G1	5	163437569-163446151	Cancer-related genes, Plasma proteins, Predicted intracellular proteins	Evidence at protein level	Evidence at protein level	Evidence at protein level		CAB000350	Supportive		Supportive	Nucleus but not nucleoli	Expressed in all		duodenum: 107.6
CCNG1	CCNG	ENSG00000113328	Cyclin G2	4	77157151-77433388	Cancer-related genes, Predicted intracellular proteins	Evidence at transcript level	Evidence at transcript level	Evidence at transcript level		HPA034684	Uncertain		Uncertain	Nucleus but not nucleoli, Cytoplasm	Expressed in all		esophagus: 108.5
CCNG2		ENSG00000138764	Cyclin H	5	87391494-87413019	Cancer-related genes, Predicted intracellular proteins	Evidence at protein level	Evidence at protein level	Evidence at protein level	Evidence at protein level	CAB019416, HPA044138	Uncertain		Supportive	Nucleus but not nucleoli	Expressed in all		testis: 45.3
CCNH	CycH, p34, p37	ENSG00000134480	Chemokine (C-C motif) receptor 10	17	42678889-42683917	Cancer-related genes, G-protein coupled receptors, Plasma proteins, Predicted membrane proteins	Evidence at protein level	Evidence at protein level	Evidence at protein level		CAB011684	Uncertain				Mixed		adipose tissue: 2.8
CCR10	GPR2	ENSG00000184451	Chemokine (C-C motif) receptor 7	17	40553769-40565472	Cancer-related genes, CD markers, G-protein coupled receptors, Predicted membrane proteins	Evidence at protein level	Evidence at protein level	Evidence at protein level	Evidence at protein level	CAB003796	Supportive				Group enriched	5	urinary bladder: 9.9
CCR7	BLR2, CD197, CDw197, CMKBR7, EBI1	ENSG00000126353	CD14 molecule	5	140631728-140633701	Cancer-related genes, CD markers, Plasma proteins, Predicted secreted proteins	Evidence at protein level	Evidence at protein level	Evidence at protein level	Evidence at protein level	HPA001887, HPA002127, CAB033631, CAB072865, CAB072866	Supportive				Expressed in all		placenta: 150.7
CD14		ENSG00000170458	CD1d molecule	1	158179947-158184896	Cancer-related genes, CD markers, Predicted membrane proteins	Evidence at protein level	Evidence at transcript level	Evidence at protein level	Evidence at protein level	CAB016107	Uncertain				Mixed		appendix: 11.1
CD1D		ENSG00000158473	CD27 molecule	12	6444867-6451718	Cancer-related genes, CD markers, Disease related genes, Plasma proteins, Predicted membrane proteins	Evidence at protein level	Evidence at protein level	Evidence at protein level	Evidence at protein level	CAB002420, HPA038936	Supportive				Tissue enhanced	0	spleen: 47.0
CD27	S152, TNFRSF7, Tp55	ENSG00000139193	CD274 molecule	9	5450503-5470566	Cancer-related genes, CD markers, Predicted membrane proteins	Evidence at protein level	Evidence at transcript level	Evidence at protein level	Evidence at protein level	CAB030018	Uncertain				Mixed		appendix: 9.2
CD274	B7-H, B7-H1, B7H1, PD-L1, PDCD1LG1, PDL1	ENSG00000120217	CD36 molecule (thrombospondin receptor)	7	80369575-80679277	Cancer-related genes, CD markers, Disease related genes, Plasma proteins, Potential drug targets, Predicted membrane proteins, Transporters	Evidence at protein level	Evidence at protein level	Evidence at protein level	Evidence at protein level	HPA002018, CAB025866	Supportive				Expressed in all		adipose tissue: 1060.0
CD36	FAT, GP3B, GP4, GPIV, SCARB3	ENSG00000135218	CD38 molecule	4	15778275-15853230	Cancer-related genes, CD markers, Enzymes, Predicted intracellular proteins	Evidence at protein level	Evidence at protein level	Evidence at protein level	Evidence at protein level	CAB002493, HPA022132, CAB025255, HPA052381	Supportive		Uncertain	Plasma membrane, Vesicles	Mixed		lymph node: 22.6
CD38		ENSG00000004468	CD40 molecule, TNF receptor superfamily member 5	20	46118272-46129863	Cancer-related genes, CD markers, Disease related genes, Predicted membrane proteins, Predicted secreted proteins	Evidence at protein level	Evidence at protein level	Evidence at protein level	Evidence at protein level	CAB002495, HPA031567, HPA031568, CAB072868	Supportive				Expressed in all		lymph node: 44.1
CD40	Bp50, p50, TNFRSF5	ENSG00000101017	CD40 ligand	X	136648193-136660390	Cancer-related genes, Candidate cardiovascular disease genes, CD markers, Disease related genes, Predicted membrane proteins	Evidence at protein level	Evidence at protein level	Evidence at protein level	Evidence at protein level	HPA045827	Supportive		Uncertain		Tissue enhanced	0	appendix: 6.6
CD40LG	CD154, CD40L, gp39, hCD40L, HIGM1, IMD3, TNFSF5, TRAP	ENSG00000102245	CD44 molecule (Indian blood group)	11	35138870-35232402	Blood group antigen proteins, Cancer-related genes, CD markers, FDA approved drug targets, Plasma proteins, Predicted intracellular proteins, Predicted membrane proteins, Predicted secreted proteins	Evidence at protein level	Evidence at protein level	Evidence at protein level	Evidence at protein level	CAB000112, CAB000316, HPA005785	Supportive		Supportive	Plasma membrane, Golgi apparatus	Expressed in all		skin: 307.2
CD44	CD44R, CSPG8, HCELL, IN, MC56, MDU2, MDU3, MIC4, Pgp1	ENSG00000026508	CD46 molecule, complement regulatory protein	1	207752057-207795513	Cancer-related genes, CD markers, Disease related genes, Plasma proteins, Predicted membrane proteins	Evidence at protein level	Evidence at protein level	Evidence at protein level	Evidence at protein level	CAB010401, HPA016903	Supportive		Uncertain	Plasma membrane	Expressed in all		adrenal gland: 217.3
CD46	MCP, MGC26544, MIC10, TLX, TRA2.10	ENSG00000117335	CD52 molecule	1	26317957-26320523	Cancer-related genes, CD markers, FDA approved drug targets, Predicted membrane proteins	Evidence at protein level	Evidence at transcript level	Evidence at protein level							Expressed in all		tonsil: 883.7
CD52	CDW52	ENSG00000169442	CD59 molecule, complement regulatory protein	11	33698261-33736445	Cancer-related genes, CD markers, Disease related genes, Plasma proteins, Predicted membrane proteins, Predicted secreted proteins	Evidence at protein level	Evidence at protein level	Evidence at protein level	Evidence at protein level	CAB001448, HPA026494	Supportive		Uncertain	Golgi apparatus, Vesicles	Expressed in all		gallbladder: 400.8
CD59	16.3A5, EJ16, EJ30, EL32, G344, MIC11, MIN1, MIN2, MIN3, MSK21, p18-20	ENSG00000085063	CD70 molecule	19	6583183-6604103	Cancer-related genes, CD markers, Predicted intracellular proteins, Predicted membrane proteins	Evidence at protein level	Evidence at transcript level	Evidence at protein level	Evidence at protein level						Tissue enhanced	0	lymph node: 2.1
CD70	CD27L, CD27LG, TNFSF7	ENSG00000125726	CD74 molecule, major histocompatibility complex, class II invariant chain	5	150401637-150412929	Cancer-related genes, CD markers, Disease related genes, Predicted membrane proteins	Evidence at protein level	Evidence at protein level	Evidence at protein level	Evidence at protein level	CAB002506, HPA010592	Supportive		Uncertain	Golgi apparatus	Expressed in all		spleen: 4341.1
CD74	DHLAG	ENSG00000019582	CD79a molecule, immunoglobulin-associated alpha	19	41877120-41881372	Cancer-related genes, CD markers, Disease related genes, Predicted membrane proteins, Predicted secreted proteins	Evidence at protein level	Evidence at protein level	Evidence at protein level	Evidence at protein level	CAB000019, HPA017748	Supportive				Tissue enhanced	0	appendix: 168.1
CD79A	IGA, MB-1	ENSG00000105369	CD79b molecule, immunoglobulin-associated beta	17	63928740-63932354	Cancer-related genes, CD markers, Disease related genes, Predicted membrane proteins	Evidence at protein level	Evidence at protein level	Evidence at protein level	Evidence at protein level	HPA009178, CAB009751	Uncertain		Supportive	Nucleus but not nucleoli, Plasma membrane, Cytoplasm	Tissue enhanced	0	appendix: 63.1
CD79B	B29, IGB	ENSG00000007312	CD82 molecule	11	44564427-44620363	Cancer-related genes, CD markers, Plasma proteins, Predicted intracellular proteins, Predicted membrane proteins	Evidence at protein level	Evidence at protein level	Evidence at protein level	Evidence at protein level	CAB002508, HPA028900, HPA061418	Supportive		Uncertain	Vesicles	Expressed in all		esophagus: 117.5
CD82	IA4, KAI1, R2, ST6, TSPAN27	ENSG00000085117	CD9 molecule	12	6199715-6238271	Cancer-related genes, CD markers, Plasma proteins, Predicted membrane proteins, Transporters	Evidence at protein level	Evidence at protein level	Evidence at protein level	Evidence at protein level	CAB002490	Supportive		Supportive	Plasma membrane	Expressed in all		esophagus: 691.4
CD9	BA2, MIC3, MRP-1, P24, TSPAN29	ENSG00000010278	Cell division cycle 16	13	114234887-114272723	Cancer-related genes, Predicted intracellular proteins	Evidence at protein level	Evidence at protein level	Evidence at protein level	Evidence at protein level	HPA042826	Uncertain				Expressed in all		fallopian tube: 47.4
CDC16	ANAPC6, APC6, CUT9	ENSG00000130177	Cell division cycle 20	1	43358955-43363203	Cancer-related genes, Plasma proteins, Predicted intracellular proteins	Evidence at protein level	Evidence at protein level	Evidence at protein level	Evidence at protein level	CAB004525, HPA045842, HPA055288	Supportive		Supportive	Nucleus, Cytoplasm	Tissue enhanced	0	testis: 25.5
CDC20	CDC20A, p55CDC	ENSG00000117399	Cell division cycle 25A	3	48157146-48188402	Cancer-related genes, Enzymes, Plasma proteins, Predicted intracellular proteins	Evidence at protein level	Evidence at transcript level	Evidence at protein level		HPA005855	Uncertain		Uncertain	Golgi apparatus, Nucleus, Vesicles	Tissue enhanced	0	bone marrow: 7.5
CDC25A		ENSG00000164045	Cell division cycle 25B	20	3786772-3806121	Cancer-related genes, Enzymes, Plasma proteins, Predicted intracellular proteins	Evidence at protein level	Evidence at protein level	Evidence at protein level	Evidence at protein level	CAB002663, HPA038892, HPA038893	Uncertain		Supportive	Nucleus but not nucleoli, Cytoplasm	Expressed in all		lymph node: 41.9
CDC25B		ENSG00000101224	Cell division cycle 25C	5	138285265-138338355	Cancer-related genes, Enzymes, Predicted intracellular proteins	Evidence at protein level	Evidence at protein level	Evidence at protein level	Evidence at protein level	CAB003800	Uncertain		Supportive	Nucleus but not nucleoli	Tissue enhanced	0	tonsil: 3.6
CDC25C	CDC25, PPP1R60	ENSG00000158402	Cell division cycle 27	17	47117703-47189422	Cancer-related genes, Plasma proteins, Predicted intracellular proteins	Evidence at protein level	Evidence at protein level	Evidence at protein level	Evidence at protein level	CAB016315, HPA028129, HPA052399	Supportive		Supportive	Nucleus but not nucleoli	Expressed in all		thyroid gland: 30.3
CDC27	ANAPC3, APC3, D0S1430E, D17S978E, NUC2	ENSG00000004897	Cell division cycle 34	19	531712-542092	Cancer-related genes, Enzymes, Predicted intracellular proteins	Evidence at protein level	Evidence at protein level	Evidence at protein level	Evidence at protein level	HPA002382, CAB005109, CAB047311	Supportive		Supportive	Nucleus but not nucleoli, Cytoplasm	Expressed in all		testis: 46.9
CDC34	E2-CDC34, UBC3, UBE2R1	ENSG00000099804	Cell division cycle 37	19	10391134-10420121	Cancer-related genes, Predicted intracellular proteins	Evidence at protein level	Evidence at protein level	Evidence at protein level	Evidence at protein level	HPA003928, CAB004214	Supportive		Supportive	Cytoplasm	Expressed in all		skeletal muscle: 84.1
CDC37	P50CDC37	ENSG00000105401	Cell division cycle 6	17	40287633-40304657	Cancer-related genes, Disease related genes, Plasma proteins, Predicted intracellular proteins	Evidence at protein level	Evidence at protein level	Evidence at protein level	Evidence at protein level	HPA050114, HPA054703	Uncertain		Supportive	Nucleus but not nucleoli, Cytoplasm, Golgi apparatus	Mixed		bone marrow: 10.6
CDC6	CDC18L	ENSG00000094804	Cell division cycle 73	1	193122017-193253901	Cancer-related genes, Disease related genes, Predicted intracellular proteins	Evidence at protein level	Evidence at protein level	Evidence at protein level	Evidence at protein level	CAB016359, HPA030772	Supportive		Supportive	Nucleus, Cytoplasm	Expressed in all		thyroid gland: 18.6
CDC73	C1orf28, FIHP, HRPT1, HRPT2, parafibromin	ENSG00000134371	Cadherin 1, type 1, E-cadherin (epithelial)	16	68737225-68835548	Cancer-related genes, CD markers, Disease related genes, Plasma proteins, Predicted membrane proteins, Predicted secreted proteins	Evidence at protein level	Evidence at protein level	Evidence at protein level	Evidence at protein level	CAB000087, HPA004812, CAB028364, CAB072855, CAB072856, CAB072857	Supportive		Supportive	Plasma membrane, Golgi apparatus, Vesicles, Focal Adhesions	Mixed		thyroid gland: 127.2
CDH1	CD324, UVO, uvomorulin	ENSG00000039068	Cadherin 11, type 2, OB-cadherin (osteoblast)	16	64943753-65126112	Cancer-related genes, Disease related genes, Predicted intracellular proteins, Predicted membrane proteins, Predicted secreted proteins	Evidence at protein level	Evidence at transcript level	Evidence at protein level	Evidence at protein level	CAB013072	Uncertain				Tissue enhanced	0	placenta: 110.4
CDH11	CAD11, OB	ENSG00000140937	Cadherin 17, LI cadherin (liver-intestine)	8	94127171-94217303	Cancer-related genes, Plasma proteins, Predicted membrane proteins, Predicted secreted proteins	Evidence at protein level	Evidence at protein level	Evidence at protein level	Evidence at protein level	HPA023614, HPA023616, CAB025143, HPA026556	Supportive		Uncertain	Nucleus, Plasma membrane, Nucleoli	Group enriched	8	appendix: 24.6
CDH17	cadherin, HPT-1	ENSG00000079112	Cadherin 5, type 2 (vascular endothelium)	16	66366622-66404786	Cancer-related genes, CD markers, Plasma proteins, Predicted intracellular proteins, Predicted membrane proteins, Predicted secreted proteins	Evidence at protein level	Evidence at protein level	Evidence at protein level	Evidence at protein level	CAB028366, HPA030562	Uncertain				Tissue enhanced	0	lung: 82.6
CDH5	7B4, CD144	ENSG00000179776	Cyclin-dependent kinase 1	10	60778331-60794852	Cancer-related genes, Enzymes, Plasma proteins, Predicted intracellular proteins	Evidence at protein level	Evidence at protein level	Evidence at protein level	Evidence at protein level	HPA003387, CAB003799	Supportive		Supportive	Cytoplasm, Nucleus	Mixed		tonsil: 39.7
CDK1	CDC2, CDC28A	ENSG00000170312	Cyclin-dependent kinase 12	17	39461511-39564907	Cancer-related genes, Disease related genes, Enzymes, Potential drug targets, Predicted intracellular proteins	Evidence at protein level	Evidence at protein level	Evidence at protein level	Evidence at protein level	HPA008038	Supportive		Supportive	Nucleus	Expressed in all		testis: 18.8
CDK12	CRK7, CRKR, CRKRS, KIAA0904	ENSG00000167258	Cyclin-dependent kinase 2	12	55966769-55972784	Cancer-related genes, Enzymes, Plasma proteins, Predicted intracellular proteins	Evidence at protein level	Evidence at protein level	Evidence at protein level	Evidence at protein level	CAB013115, HPA066915	Uncertain		Supportive	Nucleus but not nucleoli, Cytoplasm, Centrosome	Expressed in all		placenta: 38.8
CDK2		ENSG00000123374	Cyclin-dependent kinase 4	12	57747727-57756013	Cancer-related genes, Disease related genes, Enzymes, Plasma proteins, Potential drug targets, Predicted intracellular proteins	Evidence at protein level	Evidence at transcript level	Evidence at protein level	Evidence at protein level						Expressed in all		ovary: 94.6
CDK4	PSK-J3	ENSG00000135446	Cyclin-dependent kinase 6	7	92604921-92836594	Cancer-related genes, Enzymes, Plasma proteins, Predicted intracellular proteins	Evidence at protein level	Evidence at protein level	Evidence at protein level	Evidence at protein level	HPA002637, CAB004363	Supportive		Supportive	Nucleus but not nucleoli, Cytoplasm	Mixed		placenta: 13.6
CDK6	PLSTIRE	ENSG00000105810	Cyclin-dependent kinase 7	5	69234841-69277430	Cancer-related genes, Enzymes, Plasma proteins, Predicted intracellular proteins	Evidence at protein level	Evidence at protein level	Evidence at protein level	Evidence at protein level	CAB004364, HPA007932	Supportive		Supportive	Nucleus, Cytoplasm, Mitochondria	Expressed in all		testis: 22.9
CDK7	CAK, CAK1, CDKN7, MO15, STK1	ENSG00000134058	Cyclin-dependent kinase inhibitor 1A (p21, Cip1)	6	36676460-36687339	Cancer-related genes, Predicted intracellular proteins	Evidence at protein level	Evidence at protein level	Evidence at protein level	Evidence at protein level	CAB000064, CAB069401	Supportive				Expressed in all		gallbladder: 125.3
CDKN1A	CAP20, CDKN1, CIP1, P21, p21CIP1, p21Cip1/Waf1, SDI1, WAF1	ENSG00000124762	Cyclin-dependent kinase inhibitor 1B (p27, Kip1)	12	12715058-12722371	Cancer-related genes, Disease related genes, Predicted intracellular proteins	Evidence at protein level	Evidence at protein level	Evidence at protein level	Evidence at protein level	CAB003691, CAB021888, HPA059086	Uncertain		Supportive	Nucleus, Cytoplasm	Expressed in all		ovary: 47.8
CDKN1B	KIP1, P27KIP1	ENSG00000111276	Cyclin-dependent kinase inhibitor 1C (p57, Kip2)	11	2883213-2885881	Cancer-related genes, Disease related genes, Predicted intracellular proteins	Evidence at protein level	Evidence at protein level	Evidence at protein level	Evidence at protein level	HPA002924	Supportive		Supportive	Nucleus but not nucleoli, Cytoplasm	Expressed in all		placenta: 225.4
CDKN1C	BWCR, BWS, KIP2, P57	ENSG00000129757	Cyclin-dependent kinase inhibitor 2A	9	21967753-21995301	Cancer-related genes, Disease related genes, Plasma proteins, Predicted intracellular proteins, Predicted secreted proteins	Evidence at protein level	Evidence at protein level	Evidence at protein level	Evidence at protein level	CAB000093, CAB000445, CAB018232, HPA047838	Uncertain		Supportive	Nucleoli, Nucleus	Mixed		testis: 2.6
CDKN2A	ARF, CDK4I, CDKN2, CMM2, INK4, INK4a, MLM, MTS1, p14, p14ARF, p16, p16INK4a, p19, p19Arf	ENSG00000147889	Cyclin-dependent kinase inhibitor 2C (p18, inhibits CDK4)	1	50960745-50974633	Cancer-related genes, Plasma proteins, Predicted intracellular proteins	Evidence at protein level	Evidence at protein level	Evidence at protein level	Evidence at protein level	CAB005303, CAB018398, HPA019057, HPA019764	Supportive		Uncertain	Nucleus but not nucleoli, Cytoplasm	Expressed in all		adipose tissue: 52.7
CDKN2C	INK4C, p18	ENSG00000123080	Caudal type homeobox 2	13	27962137-27971139	Cancer-related genes, Predicted intracellular proteins, Transcription factors	Evidence at protein level	Evidence at protein level	Evidence at protein level	Evidence at protein level	CAB002221, HPA045669, HPA049580	Supportive		Supportive	Nucleus but not nucleoli	Group enriched	6	appendix: 3.2
CDX2	CDX3	ENSG00000165556	Carcinoembryonic antigen-related cell adhesion molecule 5	19	41576273-41729798	Cancer-related genes, CD markers, Plasma proteins, Predicted intracellular proteins, Predicted secreted proteins	Evidence at protein level	Evidence at protein level	Evidence at protein level	Evidence at protein level	CAB000021, CAB000022, HPA011041, HPA019758	Supportive				Tissue enhanced	0	appendix: 219.1
CEACAM5	CD66e, CEA	ENSG00000105388	Carcinoembryonic antigen-related cell adhesion molecule 6 (non-specific cross reacting antigen)	19	41750977-41772208	Cancer-related genes, CD markers, Predicted intracellular proteins, Predicted membrane proteins	Evidence at protein level	Evidence at protein level	Evidence at protein level	Evidence at protein level	CAB008370, HPA011041	Supportive				Group enriched	6	tonsil: 25.5
CEACAM6	CD66c, NCA	ENSG00000086548	CCAAT/enhancer binding protein (C/EBP), alpha	19	33299934-33302564	Cancer-related genes, Predicted intracellular proteins, Transcription factors	Evidence at protein level	Evidence at transcript level	Evidence at protein level	Evidence at protein level	HPA065037	Uncertain				Expressed in all		adipose tissue: 64.1
CEBPA	C/EBP-alpha, CEBP	ENSG00000245848	Centromere protein F, 350/400kDa	1	214603195-214664588	Cancer-related genes, Plasma proteins, Predicted intracellular proteins	Evidence at protein level	Evidence at protein level	Evidence at protein level	Evidence at protein level	CAB009581, HPA052382	Uncertain		Supportive	Nucleus but not nucleoli	Mixed		bone marrow: 13.2
CENPF	hcp-1	ENSG00000117724	Centrosomal protein 76kDa	18	12661833-12702777	Cancer-related genes, Predicted intracellular proteins	Evidence at protein level	Evidence at transcript level	Evidence at protein level	Evidence at protein level	HPA039395	Uncertain				Mixed		testis: 6.8
CEP76	C18orf9, FLJ12542, HsT1705	ENSG00000101624	Centrosomal protein 89kDa	19	32878996-32971991	Cancer-related genes, Disease related genes, Mitochondrial proteins, Predicted intracellular proteins, Predicted secreted proteins	Evidence at protein level	Evidence at protein level	Evidence at protein level	Evidence at protein level	HPA039382, HPA040056	Uncertain		Supportive	Cytoplasm, Plasma membrane	Expressed in all		fallopian tube: 11.0
CEP89	CCDC123, FLJ14640	ENSG00000121289	Complement factor H	1	196651878-196747504	Cancer-related genes, Disease related genes, Plasma proteins, Predicted secreted proteins	Evidence at protein level	Evidence at protein level	Evidence at protein level	Evidence at protein level	CAB016385, CAB016769, HPA038922, HPA049176, HPA053326	Supportive				Expressed in all		liver: 509.8
CFH	ARMD4, ARMS1, FHL1, HF, HF1, HF2, HUS	ENSG00000000971	Complement factor H-related 1	1	196819757-196832189	Cancer-related genes, Plasma proteins, Predicted secreted proteins	Evidence at protein level	Evidence at protein level	Evidence at protein level	Evidence at protein level	HPA038915, HPA038922, HPA040726	Supportive				Tissue enriched	55	gallbladder: 12.4
CFHR1	CFHL, CFHL1, CFHL1P, CFHR1P, FHR1, H36-1, H36-2, HFL1, HFL2	ENSG00000244414	CASP8 and FADD-like apoptosis regulator	2	201116104-201176687	Cancer-related genes, Enzymes, Predicted intracellular proteins	Evidence at protein level	Evidence at protein level	Evidence at protein level	Evidence at protein level	HPA019044, CAB022157, CAB025216	Supportive		Supportive	Nucleus, Plasma membrane, Cytoplasm	Expressed in all		bone marrow: 102.9
CFLAR	c-FLIP, CASH, CASP8AP1, Casper, CLARP, FLAME, FLIP, I-FLICE, MRIT	ENSG00000003402	Cystic fibrosis transmembrane conductance regulator (ATP-binding cassette sub-family C, member 7)	7	117465784-117715971	Cancer-related genes, Disease related genes, Enzymes, FDA approved drug targets, Plasma proteins, Predicted intracellular proteins, Predicted membrane proteins, Transporters	Evidence at protein level	Evidence at protein level	Evidence at protein level	Evidence at protein level	CAB001951, HPA021939	Supportive				Tissue enhanced	0	rectum: 36.9
CFTR	ABC35, ABCC7, CF, CFTR/MRP, dJ760C5.1, MRP7, TNR-CFTR	ENSG00000001626	Glycoprotein hormones, alpha polypeptide	6	87085498-87095147	Cancer-related genes, Plasma proteins, Predicted secreted proteins	Evidence at protein level	Evidence at protein level	Evidence at protein level	Evidence at protein level	CAB023350, HPA029698	Supportive				Tissue enriched	19	stomach: 42.2
CGA	FSHA, GPHa, GPHA1, HCG, LHA, TSHA	ENSG00000135346	Chorionic gonadotropin, beta polypeptide	19	49022869-49024333	Cancer-related genes, Plasma proteins, Predicted secreted proteins	Evidence at protein level	Evidence at protein level	Evidence at protein level		CAB000042, CAB010884, HPA038925, HPA038934	Supportive		Uncertain	Cytoplasm	Tissue enriched	135	adipose tissue: 0.0
CGB	CGB3	ENSG00000104827	Chorionic gonadotropin, beta polypeptide 5	19	49043884-49045311	Cancer-related genes, Plasma proteins, Predicted secreted proteins	Evidence at protein level	Evidence at protein level	Evidence at protein level		HPA038925, HPA038934	Supportive		Uncertain	Cytoplasm	Tissue enriched	184	testis: 0.1
CGB5	HCG	ENSG00000189052	Chorionic gonadotropin, beta polypeptide 7	19	49054275-49058860	Cancer-related genes, Plasma proteins, Predicted secreted proteins	Evidence at protein level	Evidence at protein level	Evidence at protein level		HPA038925, HPA038934	Supportive		Uncertain	Cytoplasm	Tissue enhanced	0	skeletal muscle: 0.6
CGB7	CG-beta-a	ENSG00000196337	Chorionic gonadotropin, beta polypeptide 8	19	49047638-49049106	Cancer-related genes, Plasma proteins, Predicted secreted proteins	Evidence at protein level	Evidence at protein level	Evidence at protein level		HPA038925, HPA038934	Supportive		Uncertain	Cytoplasm	Tissue enriched	193	adipose tissue: 0.0
CGB8		ENSG00000213030	Coiled-coil-helix-coiled-coil-helix domain containing 7	8	56211686-56218798	Cancer-related genes, Disease related genes, Predicted intracellular proteins	Evidence at protein level	Evidence at transcript level	Evidence at protein level	Evidence at protein level	HPA050783	Uncertain		Uncertain	Cell Junctions, Aggresome	Expressed in all		ovary: 38.7
CHCHD7	COX23, MGC2217	ENSG00000170791	Chromodomain helicase DNA binding protein 4	12	6570083-6607476	Cancer-related genes, Enzymes, Plasma proteins, Predicted intracellular proteins	Evidence at protein level	Evidence at protein level	Evidence at protein level	Evidence at protein level	HPA012008	Supportive		Supportive	Nucleus	Expressed in all		thyroid gland: 49.1
CHD4	Mi-2b, Mi2-BETA	ENSG00000111642	Chromodomain helicase DNA binding protein 7	8	60678778-60868028	Cancer-related genes, Disease related genes, Enzymes, Plasma proteins, Potential drug targets, Predicted intracellular proteins	Evidence at protein level	Evidence at protein level	Evidence at protein level	Evidence at protein level	HPA053075, HPA066585	Uncertain		Supportive	Nucleus	Expressed in all		bone marrow: 11.6
CHD7	CRG, FLJ20357, FLJ20361, KIAA1416	ENSG00000171316	Chromodomain helicase DNA binding protein 8	14	21385194-21456126	Cancer-related genes, Disease related genes, Enzymes, Plasma proteins, Potential drug targets, Predicted intracellular proteins	Evidence at protein level	Evidence at protein level	Evidence at protein level	Evidence at protein level	HPA052186			Supportive	Nucleus but not nucleoli	Expressed in all		bone marrow: 20.8
CHD8	DUPLIN, HELSNF1, KIAA1564	ENSG00000100888	Checkpoint kinase 1	11	125625136-125676255	Cancer-related genes, Enzymes, Plasma proteins, Predicted intracellular proteins	Evidence at protein level	Evidence at transcript level	Evidence at protein level	Evidence at protein level	HPA044364			Uncertain	Nucleus but not nucleoli, Vesicles	Mixed		lymph node: 14.4
CHEK1	CHK1	ENSG00000149554	Checkpoint kinase 2	22	28687743-28742422	Cancer-related genes, Disease related genes, Enzymes, Plasma proteins, Potential drug targets, Predicted intracellular proteins, Predicted membrane proteins, Predicted secreted proteins	Evidence at protein level	Evidence at protein level	Evidence at protein level	Evidence at protein level	HPA001878, CAB002030	Uncertain		Supportive	Nucleus but not nucleoli, Golgi apparatus	Mixed		tonsil: 8.9
CHEK2	bA444G7, CDS1, CHK2, HuCds1, PP1425, RAD53	ENSG00000183765	Checkpoint with forkhead and ring finger domains, E3 ubiquitin protein ligase	12	132822187-132956304	Cancer-related genes, Plasma proteins, Predicted intracellular proteins	Evidence at protein level	Evidence at transcript level	Evidence at protein level	Evidence at protein level						Expressed in all		testis: 13.6
CHFR	FLJ10796, RNF196	ENSG00000072609	Chromogranin A (parathyroid secretory protein 1)	14	92923080-92935293	Cancer-related genes, Candidate cardiovascular disease genes, Plasma proteins, Predicted secreted proteins	Evidence at protein level	Evidence at protein level	Evidence at protein level	Evidence at protein level	CAB000023, HPA017369, CAB040544, CAB055506, CAB058688	Supportive				Tissue enhanced	0	stomach: 252.0
CHGA		ENSG00000100604	Chitinase 3-like 1 (cartilage glycoprotein-39)	1	203178931-203186749	Cancer-related genes, Disease related genes, Plasma proteins, Predicted intracellular proteins, Predicted secreted proteins	Evidence at protein level	Evidence at transcript level	Evidence at protein level	Evidence at protein level						Tissue enhanced	0	appendix: 116.9
CHI3L1	GP39, YKL40	ENSG00000133048	Cysteine-rich hydrophobic domain 2	4	54009789-54064690	Cancer-related genes, Disease related genes, Predicted intracellular proteins, Predicted membrane proteins	Evidence at protein level	Evidence at protein level	Evidence at protein level	Evidence at protein level	HPA026782	Uncertain				Expressed in all		testis: 37.2
CHIC2	BTL	ENSG00000109220	Chimerin 1	2	174799363-175005369	Cancer-related genes, Disease related genes, Plasma proteins, Predicted intracellular proteins, Predicted secreted proteins	Evidence at protein level	Evidence at protein level	Evidence at protein level	Evidence at protein level	HPA036111			Uncertain	Cytoplasm	Tissue enriched	11	placenta: 28.4
CHN1	ARHGAP2, CHN, DURS2, n-chimerin, RhoGAP2	ENSG00000128656	Calcineurin-like EF-hand protein 2	16	23754627-23758951	Cancer-related genes, Predicted intracellular proteins	Evidence at protein level	Evidence at transcript level	Evidence at protein level	Evidence at protein level	CAB072806	Uncertain				Group enriched	22	testis: 5.6
CHP2		ENSG00000166869	Calcium and integrin binding family member 2	15	78104606-78131544	Cancer-related genes, Disease related genes, Predicted intracellular proteins	Evidence at protein level	Evidence at protein level	Evidence at protein level		HPA036697, HPA056862	Uncertain		Supportive	Nucleus	Mixed		small intestine: 17.2
CIB2	DFNB48, KIP2, USH1J	ENSG00000136425	Capicua transcriptional repressor	19	42268537-42295797	Cancer-related genes, Predicted intracellular proteins, Transcription factors	Evidence at protein level	Evidence at protein level	Evidence at protein level	Evidence at protein level	CAB026388, HPA044341	Supportive		Supportive	Nucleus but not nucleoli	Expressed in all		testis: 37.7
CIC	KIAA0306	ENSG00000079432	Class II, major histocompatibility complex, transactivator	16	10877198-10932281	Cancer-related genes, Disease related genes, Enzymes, Plasma proteins, Potential drug targets, Predicted intracellular proteins	Evidence at protein level	Evidence at transcript level	Evidence at protein level		CAB016084	Uncertain		Uncertain	Nucleus but not nucleoli	Mixed		spleen: 35.1
CIITA	C2TA, MHC2TA, NLRA	ENSG00000179583	Creatine kinase, brain	14	103519659-103523111	Cancer-related genes, Candidate cardiovascular disease genes, Enzymes, FDA approved drug targets, Plasma proteins, Predicted intracellular proteins	Evidence at protein level	Evidence at protein level	Evidence at protein level	Evidence at protein level	HPA001254, CAB047313	Supportive		Supportive	Cytoplasm	Expressed in all		prostate: 248.2
CKB	CKBB	ENSG00000166165	CDC28 protein kinase regulatory subunit 1B	1	154974653-154979249	Cancer-related genes, Predicted intracellular proteins	Evidence at protein level	Evidence at transcript level	Evidence at protein level	Evidence at protein level	CAB013284, HPA030762	Uncertain				Expressed in all		bone marrow: 23.7
CKS1B	CKS1, ckshs1	ENSG00000173207	CDC28 protein kinase regulatory subunit 2	9	89311198-89316703	Cancer-related genes, Predicted intracellular proteins	Evidence at protein level	Evidence at transcript level	Evidence at protein level	Evidence at protein level	HPA030762	Uncertain				Expressed in all		testis: 147.5
CKS2		ENSG00000123975	Claudin 3	7	73768997-73770270	Cancer-related genes, Disease related genes, Predicted membrane proteins	Evidence at protein level	Evidence at protein level	Evidence at protein level	Evidence at protein level	CAB002702, HPA007322, HPA014361	Supportive				Tissue enhanced	0	prostate: 34.7
CLDN3	C7orf1, CPE-R2, CPETR2, HRVP1, RVP1	ENSG00000165215	Claudin 4	7	73799542-73832693	Cancer-related genes, Disease related genes, Potential drug targets, Predicted membrane proteins, Transporters	Evidence at protein level	Evidence at protein level	Evidence at protein level	Evidence at protein level	CAB002610, HPA007322	Supportive		Supportive	Plasma membrane	Mixed		colon: 188.4
CLDN4	CPE-R, CPETR, CPETR1, hCPE-R, WBSCR8	ENSG00000189143	Claudin 7	17	7259903-7263983	Cancer-related genes, Predicted membrane proteins, Predicted secreted proteins, Transporters	Evidence at protein level	Evidence at protein level	Evidence at protein level	Evidence at protein level	CAB013063, HPA014703	Supportive				Mixed		colon: 234.0
CLDN7	CEPTRL2, CPETRL2, Hs.84359	ENSG00000181885	C-type lectin domain family 3, member B	3	45001548-45036071	Cancer-related genes, Plasma proteins, Predicted intracellular proteins, Predicted secreted proteins	Evidence at protein level	Evidence at protein level	Evidence at protein level	Evidence at protein level	CAB002582, HPA034794	Uncertain				Expressed in all		spleen: 204.6
CLEC3B	TN, TNA	ENSG00000163815	Chloride intracellular channel 1	6	31730581-31739763	Cancer-related genes, Plasma proteins, Predicted intracellular proteins, Transporters	Evidence at protein level	Evidence at protein level	Evidence at protein level	Evidence at protein level	CAB020825, CAB040557	Supportive		Supportive	Cytoplasm	Expressed in all		rectum: 336.9
CLIC1	NCC27, p64CLCP	ENSG00000213719	CAP-GLY domain containing linker protein 1	12	122271432-122422632	Cancer-related genes, Plasma proteins, Predicted intracellular proteins	Evidence at protein level	Evidence at protein level	Evidence at protein level	Evidence at protein level	CAB004399, HPA026678	Uncertain		Supportive	Cytoplasm, Cytoskeleton (Microtubule end)	Expressed in all		thyroid gland: 62.4
CLIP1	CLIP, CLIP-170, CLIP170, CYLN1, RSN	ENSG00000130779	Cleavage and polyadenylation factor I subunit 1	11	57648992-57661868	Cancer-related genes, Disease related genes, Enzymes, Potential drug targets, Predicted intracellular proteins	Evidence at protein level	Evidence at protein level	Evidence at protein level	Evidence at protein level	HPA057770	Supportive		Supportive	Nucleus but not nucleoli	Expressed in all		bone marrow: 14.1
CLP1	hClp1, HEAB	ENSG00000172409	Calsyntenin 1	1	9729026-9824526	Cancer-related genes, Plasma proteins, Predicted membrane proteins	Evidence at protein level	Evidence at protein level	Evidence at protein level	Evidence at protein level	HPA012412	Uncertain				Expressed in all		cerebral cortex: 185.0
CLSTN1	CDHR12, CSTN1, KIAA0911	ENSG00000171603	Clathrin, heavy chain (Hc)	17	59619689-59696956	Cancer-related genes, Plasma proteins, Predicted intracellular proteins	Evidence at protein level	Evidence at protein level	Evidence at protein level	Evidence at protein level	CAB010389, CAB011571, CAB017155, HPA059143	Uncertain		Supportive	Vesicles	Expressed in all		cerebral cortex: 144.0
CLTC	CLTCL2, Hc	ENSG00000141367	Clathrin, heavy chain-like 1	22	19179473-19291716	Cancer-related genes, Plasma proteins, Predicted intracellular proteins	Evidence at protein level	Evidence at transcript level	Evidence at protein level	Evidence at protein level						Tissue enhanced	0	bone marrow: 7.4
CLTCL1	CHC22, CLH22, CLTCL, CLTD	ENSG00000070371	Clusterin	8	27596917-27615031	Cancer-related genes, Candidate cardiovascular disease genes, Plasma proteins, Predicted intracellular proteins, Predicted secreted proteins	Evidence at protein level	Evidence at protein level	Evidence at protein level	Evidence at protein level	CAB000476, HPA000572, CAB016253	Uncertain		Uncertain		Expressed in all		cerebral cortex: 5707.2
CLU	APOJ, CLI, CLU1, CLU2, KUB1, SGP-2, SP-40, TRPM-2	ENSG00000120885	Cyclic nucleotide binding domain containing 1	8	86866442-87615219	Cancer-related genes, Predicted intracellular proteins, Predicted secreted proteins	Evidence at protein level	Evidence at protein level	Evidence at transcript level		HPA025037, HPA027469, HPA027786	Uncertain				Tissue enriched	18	spleen: 0.4
CNBD1	FLJ35802	ENSG00000176571	CCHC-type zinc finger, nucleic acid binding protein	3	129169484-129183922	Cancer-related genes, Disease related genes, Plasma proteins, Predicted intracellular proteins	Evidence at protein level	Evidence at protein level	Evidence at protein level	Evidence at protein level	HPA063097			Supportive	Nucleus, Cytoplasm	Expressed in all		ovary: 319.0
CNBP	CNBP1, DM2, RNF163, ZCCHC22, ZNF9	ENSG00000169714	Connector enhancer of kinase suppressor of Ras 1	1	26177403-26189886	Cancer-related genes, Predicted intracellular proteins	Evidence at protein level	Evidence at protein level	Evidence at protein level	Evidence at protein level	HPA030847, HPA054309	Uncertain		Supportive	Cytoplasm, Golgi apparatus	Mixed		skin: 10.2
CNKSR1	CNK, CNK1, KSR	ENSG00000142675	Calponin 1, basic, smooth muscle	19	11538717-11550323	Cancer-related genes, Cytoskeleton related proteins, Predicted intracellular proteins	Evidence at protein level	Evidence at protein level	Evidence at protein level	Evidence at protein level	CAB000007, HPA014263	Supportive		Uncertain	Cytoskeleton (Actin filaments)	Tissue enhanced	0	endometrium: 909.8
CNN1	Sm-Calp, SMCC	ENSG00000130176	CCR4-NOT transcription complex, subunit 3	19	54137728-54155681	Cancer-related genes, Predicted intracellular proteins	Evidence at protein level	Evidence at protein level	Evidence at protein level	Evidence at protein level	HPA006408	Uncertain		Uncertain	Cytoplasm	Expressed in all		testis: 26.1
CNOT3	KIAA0691, LENG2, NOT3, NOT3H	ENSG00000088038	Ciliary neurotrophic factor	11	58622673-58625733	Cancer-related genes, Plasma proteins, Predicted intracellular proteins	Evidence at protein level	Evidence at protein level	Evidence at protein level	Evidence at protein level	HPA019654	Uncertain		Uncertain	Vesicles	Tissue enhanced	0	heart muscle: 0.7
CNTF	HCNTF	ENSG00000242689	Centriolin	9	121074863-121177610	Cancer-related genes, Disease related genes, Plasma proteins, Predicted intracellular proteins	Evidence at protein level	Evidence at protein level	Evidence at protein level	Evidence at protein level	HPA020468, HPA020480, HPA051583	Uncertain		Supportive	Centrosome, Cytoplasm	Tissue enhanced	0	lymph node: 20.5
CNTRL	CEP1, CEP110	ENSG00000119397	Collagen, type XI, alpha 1	1	102876467-103108496	Cancer-related genes, Disease related genes, Plasma proteins, Predicted intracellular proteins, Predicted secreted proteins	Evidence at protein level	Evidence at protein level	Evidence at protein level	Evidence at protein level	HPA052246	Uncertain		Uncertain	Cytoskeleton (Microtubules)	Tissue enhanced	0	gallbladder: 3.0
COL11A1	CO11A1, COLL6, STL2	ENSG00000060718	Collagen, type XVII, alpha 1	10	104031286-104086002	Cancer-related genes, Disease related genes, Plasma proteins, Predicted intracellular proteins, Predicted membrane proteins	Evidence at protein level	Evidence at protein level	Evidence at protein level	Evidence at protein level	HPA043673, HPA052963	Supportive				Tissue enriched	13	esophagus: 34.7
COL17A1	BP180, BPAG2	ENSG00000065618	Collagen, type XVIII, alpha 1	21	45405137-45513720	Cancer-related genes, Disease related genes, Plasma proteins, Predicted intracellular proteins, Predicted secreted proteins	Evidence at protein level	Evidence at protein level	Evidence at protein level	Evidence at protein level	CAB001961, HPA011025, HPA036104	Uncertain		Uncertain	Golgi apparatus	Expressed in all		liver: 104.9
COL18A1	KNO, KNO1, KS	ENSG00000182871	Collagen, type I, alpha 1	17	50183289-50201632	Cancer-related genes, Disease related genes, Plasma proteins, Predicted intracellular proteins, Predicted secreted proteins	Evidence at protein level	Evidence at transcript level	Evidence at protein level	Evidence at protein level	HPA008405, HPA011795	Uncertain		Uncertain	Cytoplasm, Cytoskeleton (Intermediate filaments)	Expressed in all		gallbladder: 995.3
COL1A1	OI4	ENSG00000108821	Collagen, type I, alpha 2	7	94394561-94431232	Cancer-related genes, Disease related genes, Plasma proteins, Predicted secreted proteins	Evidence at protein level	Evidence at transcript level	Evidence at protein level	Evidence at protein level	CAB032650	Uncertain				Expressed in all		gallbladder: 1364.0
COL1A2	OI4	ENSG00000164692	Collagen, type II, alpha 1	12	47972965-48004486	Cancer-related genes, Disease related genes, Predicted secreted proteins	Evidence at protein level	Evidence at transcript level	Evidence at protein level	Evidence at protein level	CAB002214	Uncertain				Tissue enhanced	0	placenta: 0.2
COL2A1	AOM, SEDC, STL1	ENSG00000139219	Collagen, type IV, alpha 2	13	110305812-110513027	Cancer-related genes, Disease related genes, Plasma proteins, Predicted intracellular proteins, Predicted secreted proteins	Evidence at protein level	Evidence at protein level	Evidence at protein level	Evidence at protein level	CAB010751, HPA029118	Supportive		Supportive	Vesicles	Tissue enhanced	0	smooth muscle: 227.6
COL4A2	DKFZp686I14213, FLJ22259	ENSG00000134871	Collagen, type IV, alpha 3 (Goodpasture antigen)	2	227164565-227314792	Cancer-related genes, Disease related genes, Plasma proteins, Predicted intracellular proteins, Predicted secreted proteins	Evidence at protein level	Evidence at protein level	Evidence at protein level	Evidence at protein level	HPA042064	Uncertain		Supportive	Vesicles, Endoplasmic reticulum	Tissue enhanced	0	thyroid gland: 9.8
COL4A3		ENSG00000169031	Collagen, type IV, alpha 4	2	227002711-227164113	Cancer-related genes, Disease related genes, Plasma proteins, Predicted secreted proteins	Evidence at protein level	Evidence at transcript level	Evidence at protein level	Evidence at protein level						Mixed		kidney: 8.3
COL4A4	CA44	ENSG00000081052	Collagen, type IV, alpha 5	X	108439844-108697545	Cancer-related genes, Disease related genes, Predicted intracellular proteins, Predicted secreted proteins	Evidence at protein level	Evidence at protein level	Evidence at protein level	Evidence at protein level	HPA065449			Supportive	Vesicles	Mixed		endometrium: 43.4
COL4A5	ASLN, ATS	ENSG00000188153	Collagen, type V, alpha 1	9	134641774-134844843	Cancer-related genes, Disease related genes, Plasma proteins, Predicted intracellular proteins, Predicted secreted proteins	Evidence at protein level	Evidence at transcript level	Evidence at protein level	Evidence at protein level	HPA030769	Uncertain		Uncertain	Vesicles	Mixed		placenta: 91.5
COL5A1		ENSG00000130635	Collagen, type V, alpha 3	19	9959561-10010471	Cancer-related genes, Predicted secreted proteins	Evidence at protein level	Evidence at transcript level	Evidence at protein level	Evidence at protein level	HPA048256	Uncertain				Tissue enhanced	0	adipose tissue: 19.3
COL5A3		ENSG00000080573	Collagen, type VI, alpha 1	21	45981737-46005050	Cancer-related genes, Disease related genes, Plasma proteins, Predicted secreted proteins	Evidence at protein level	Evidence at protein level	Evidence at protein level	Evidence at protein level	HPA019142, HPA029401	Supportive		Uncertain	Cytoplasm	Mixed		placenta: 276.7
COL6A1		ENSG00000142156	COX17 cytochrome c oxidase copper chaperone	3	119654513-119677454	Cancer-related genes, Mitochondrial proteins, Predicted intracellular proteins	Evidence at protein level	Evidence at protein level	Evidence at protein level	Evidence at protein level	HPA042226, HPA048158	Supportive		Supportive	Mitochondria	Expressed in all		adrenal gland: 20.5
COX17		ENSG00000138495	Cytochrome c oxidase subunit VIc	8	99873200-99894062	Cancer-related genes, Mitochondrial proteins, Predicted membrane proteins	Evidence at protein level	Evidence at protein level	Evidence at protein level	Evidence at protein level	HPA014295, CAB016244	Supportive		Supportive	Mitochondria	Expressed in all		skeletal muscle: 171.9
COX6C		ENSG00000164919	Ceruloplasmin (ferroxidase)	3	149162410-149222055	Cancer-related genes, Candidate cardiovascular disease genes, Disease related genes, Enzymes, Plasma proteins, Potential drug targets, Predicted intracellular proteins, Predicted secreted proteins	Evidence at protein level	Evidence at protein level	Evidence at protein level	Evidence at protein level	HPA001834, CAB008591	Supportive				Tissue enriched	29	urinary bladder: 16.7
CP		ENSG00000047457	Cellular retinoic acid binding protein 1	15	78340324-78348230	Cancer-related genes, Plasma proteins, Predicted intracellular proteins	Evidence at protein level	Evidence at transcript level	Evidence at protein level	Evidence at protein level	HPA017203	Uncertain				Tissue enhanced	0	skin: 18.1
CRABP1	CRABP, CRABP-I, CRABPI, RBP5	ENSG00000166426	CASP2 and RIPK1 domain containing adaptor with death domain	12	93677375-93894840	Cancer-related genes, Disease related genes, Predicted intracellular proteins	Evidence at protein level	Evidence at transcript level	Evidence at protein level	Evidence at protein level	CAB005337, HPA046546	Uncertain		Uncertain	Vesicles, Cytoskeleton (Intermediate filaments), Nucleus but not nucleoli	Expressed in all		heart muscle: 27.9
CRADD	RAIDD	ENSG00000169372	CAMP responsive element binding protein 1	2	207529737-207603431	Cancer-related genes, Disease related genes, Predicted intracellular proteins, Transcription factors	Evidence at protein level	Evidence at protein level	Evidence at protein level	Evidence at protein level	CAB003803, HPA019150	Supportive		Supportive	Nucleus but not nucleoli	Expressed in all		testis: 26.8
CREB1		ENSG00000118260	CAMP responsive element binding protein 3-like 1	11	46277661-46321422	Cancer-related genes, Predicted intracellular proteins, Predicted membrane proteins, Transcription factors	Evidence at protein level	Evidence at protein level	Evidence at protein level	Evidence at protein level	HPA024069, CAB026151	Supportive		Uncertain	Cytoplasm	Mixed		stomach: 53.2
CREB3L1	OASIS	ENSG00000157613	CAMP responsive element binding protein 3-like 2	7	137874979-138002067	Cancer-related genes, Disease related genes, Predicted intracellular proteins, Predicted membrane proteins, Transcription factors	Evidence at protein level	Evidence at protein level	Evidence at protein level	Evidence at protein level	HPA015068, HPA015534	Uncertain		Supportive	Nucleus but not nucleoli, Endoplasmic reticulum	Expressed in all		thyroid gland: 61.7
CREB3L2	BBF2H7, TCAG_1951439	ENSG00000182158	CREB binding protein	16	3725054-3880726	Cancer-related genes, Disease related genes, Enzymes, Plasma proteins, Potential drug targets, Predicted intracellular proteins	Evidence at protein level	Evidence at protein level	Evidence at protein level	Evidence at protein level	CAB004212, HPA055861	Supportive		Supportive	Nucleus but not nucleoli	Expressed in all		testis: 32.8
CREBBP	CBP, KAT3A, RSTS, RTS	ENSG00000005339	Cytokine receptor-like factor 2	X	1187549-1212750	Cancer-related genes, Predicted membrane proteins	Evidence at protein level	Evidence at transcript level	Evidence at protein level							Tissue enhanced	0	bone marrow: 0.9
CRLF2	CRL2, TSLPR	ENSG00000205755	C-reactive protein, pentraxin-related	1	159712289-159714589	Cancer-related genes, Candidate cardiovascular disease genes, Plasma proteins, Predicted intracellular proteins, Predicted secreted proteins	Evidence at protein level	Evidence at protein level	Evidence at protein level	Evidence at protein level	CAB005036, HPA027367, HPA027396	Supportive				Tissue enriched	5	gallbladder: 114.0
CRP	PTX1	ENSG00000132693	CREB regulated transcription coactivator 1	19	18683677-18782333	Cancer-related genes, Disease related genes, Predicted intracellular proteins	Evidence at protein level	Evidence at protein level	Evidence at protein level	Evidence at protein level	HPA022035	Uncertain		Supportive	Nucleus but not nucleoli, Plasma membrane, Cytoplasm	Expressed in all		cerebral cortex: 10.5
CRTC1	FLJ14027, KIAA0616, MECT1, TORC1	ENSG00000105662	CREB regulated transcription coactivator 3	15	90529925-90645345	Cancer-related genes, Predicted intracellular proteins	Evidence at protein level	Evidence at protein level	Evidence at protein level	Evidence at protein level	HPA043735, HPA063691	Uncertain		Supportive	Nucleus but not nucleoli, Cytoplasm	Expressed in all		ovary: 35.3
CRTC3	FLJ21868	ENSG00000140577	Crystallin, alpha B	11	111908565-111923722	Cancer-related genes, Disease related genes, Predicted intracellular proteins, Predicted membrane proteins	Evidence at protein level	Evidence at protein level	Evidence at protein level	Evidence at protein level	CAB002053, CAB040560, HPA057100	Supportive		Supportive	Plasma membrane, Cytoplasm	Tissue enhanced	0	skeletal muscle: 1182.3
CRYAB	CRYA2, HSPB5	ENSG00000109846	Cold shock domain containing E1, RNA-binding	1	114716913-114758676	Cancer-related genes, Plasma proteins, Predicted intracellular proteins	Evidence at protein level	Evidence at protein level	Evidence at protein level	Evidence at protein level	HPA018846, HPA052221	Supportive		Supportive	Cytoplasm	Expressed in all		skeletal muscle: 359.6
CSDE1	D1S155E, UNR	ENSG00000009307	CSE1 chromosome segregation 1-like (yeast)	20	49046246-49096960	Cancer-related genes, Plasma proteins, Predicted intracellular proteins	Evidence at protein level	Evidence at protein level	Evidence at protein level	Evidence at protein level	CAB002140, HPA038059, HPA038060	Supportive		Supportive	Nucleus but not nucleoli, Cytoplasm	Expressed in all		testis: 78.9
CSE1L	CAS, CSE1, XPO2	ENSG00000124207	Colony stimulating factor 1 (macrophage)	1	109910242-109930992	Cancer-related genes, Candidate cardiovascular disease genes, Disease related genes, Plasma proteins, Predicted intracellular proteins, Predicted membrane proteins, Predicted secreted proteins, RAS pathway related proteins	Evidence at protein level	Evidence at transcript level	Evidence at protein level	Evidence at protein level						Expressed in all		adipose tissue: 42.1
CSF1	M-CSF, MCSF, MGC31930	ENSG00000184371	Colony stimulating factor 1 receptor	5	150053291-150113372	Cancer-related genes, CD markers, Disease related genes, Enzymes, Plasma proteins, Potential drug targets, Predicted intracellular proteins, Predicted membrane proteins, Predicted secreted proteins, RAS pathway related proteins	Evidence at protein level	Evidence at transcript level	Evidence at protein level	Evidence at protein level	CAB008970, HPA012323	Uncertain				Mixed		spleen: 91.1
CSF1R	C-FMS, CD115, CSFR, FMS	ENSG00000182578	Colony stimulating factor 2 (granulocyte-macrophage)	5	132073790-132076170	Cancer-related genes, Predicted secreted proteins	Evidence at protein level	Evidence at transcript level	Evidence at protein level							Group enriched	5	bone marrow: 0.2
CSF2	GM-CSF, GMCSF	ENSG00000164400	Colony stimulating factor 2 receptor, alpha, low-affinity (granulocyte-macrophage)	X	1268800-1310381	Cancer-related genes, CD markers, Disease related genes, FDA approved drug targets, Predicted membrane proteins, Predicted secreted proteins	Evidence at protein level	Evidence at transcript level	Evidence at protein level	Evidence at protein level	CAB016148	Uncertain				Tissue enhanced	0	appendix: 21.6
CSF2RA	CD116, CSF2R	ENSG00000198223	Colony stimulating factor 3 (granulocyte)	17	40015361-40017813	Cancer-related genes, Plasma proteins, Predicted secreted proteins	Evidence at protein level	Evidence at transcript level	Evidence at protein level	Evidence at protein level	HPA001412, CAB016131	Uncertain				Tissue enhanced	0	urinary bladder: 6.6
CSF3	C17orf33, G-CSF, GCSF, MGC45931	ENSG00000108342	Colony stimulating factor 3 receptor (granulocyte)	1	36466043-36483278	Cancer-related genes, CD markers, Disease related genes, FDA approved drug targets, Predicted intracellular proteins, Predicted membrane proteins	Evidence at protein level	Evidence at protein level	Evidence at protein level		CAB017116, HPA048086	Supportive				Tissue enhanced	0	spleen: 65.5
CSF3R	CD114, GCSFR	ENSG00000119535	Casein alpha s1	4	69931081-69946574	Cancer-related genes, Predicted intracellular proteins, Predicted secreted proteins	Evidence at protein level	Evidence at transcript level	Evidence at protein level		HPA035659	Uncertain				Tissue enriched	11	salivary gland: 0.9
CSN1S1	CASA, CSN1	ENSG00000126545	Casein kinase 1, epsilon	22	38290691-38398522	Cancer-related genes, Enzymes, Predicted intracellular proteins	Evidence at protein level	Evidence at protein level	Evidence at protein level	Evidence at protein level	CAB009626, HPA026288	Uncertain		Uncertain	Nucleus, Cytoplasm	Expressed in all		cerebral cortex: 62.5
CSNK1E	CKIE, CKIepsilon, HCKIE	ENSG00000213923	Casein kinase 2, alpha 1 polypeptide	20	473591-543821	Cancer-related genes, Enzymes, Predicted intracellular proteins	Evidence at protein level	Evidence at protein level	Evidence at protein level	Evidence at protein level	CAB020680	Uncertain		Supportive	Nucleus but not nucleoli	Expressed in all		testis: 22.7
CSNK2A1		ENSG00000101266	Casein kinase 2, alpha prime polypeptide	16	58157907-58197920	Cancer-related genes, Enzymes, Predicted intracellular proteins	Evidence at protein level	Evidence at transcript level	Evidence at protein level	Evidence at protein level						Expressed in all		testis: 112.0
CSNK2A2	CSNK2A1	ENSG00000070770	Casein kinase 2, beta polypeptide	6	31665236-31670343	Cancer-related genes, Plasma proteins, Predicted intracellular proteins	Evidence at protein level	Evidence at protein level	Evidence at protein level	Evidence at protein level	CAB004349, HPA005944, CAB013087, CAB016059	Supportive		Uncertain	Nucleus but not nucleoli	Expressed in all		testis: 175.7
CSNK2B		ENSG00000204435	Cystatin C	20	23626706-23638473	Cancer-related genes, Disease related genes, Plasma proteins, Predicted secreted proteins	Evidence at protein level	Evidence at protein level	Evidence at protein level	Evidence at protein level	CAB000118, HPA013143	Supportive				Expressed in all		salivary gland: 836.5
CST3		ENSG00000101439	Cystatin E/M	11	66011841-66013505	Cancer-related genes, Plasma proteins, Predicted secreted proteins	Evidence at protein level	Evidence at protein level	Evidence at protein level	Evidence at protein level	CAB019316, HPA044963	Supportive		Uncertain	Plasma membrane, Cytoplasm	Tissue enriched	13	fallopian tube: 9.6
CST6		ENSG00000175315	Cystatin A (stefin A)	3	122325244-122341972	Cancer-related genes, Disease related genes, Plasma proteins, Predicted intracellular proteins	Evidence at protein level	Evidence at protein level	Evidence at protein level	Evidence at protein level	CAB000469, HPA001031, CAB047315	Supportive		Supportive	Nucleus, Cytoplasm	Group enriched	7	skin: 256.9
CSTA	STF1, STFA	ENSG00000121552	Cystatin B (stefin B)	21	43772512-43776445	Cancer-related genes, Disease related genes, Plasma proteins, Potential drug targets, Predicted intracellular proteins, Transporters	Evidence at protein level	Evidence at protein level	Evidence at protein level	Evidence at protein level	HPA017380, CAB047318, CAB047320, HPA058557	Supportive		Supportive	Nucleus, Nucleoli, Cytoplasm	Tissue enriched	7	tonsil: 207.9
CSTB	CST6, EPM1, PME, STFB	ENSG00000160213	Cancer/testis antigen 1A	X	154585143-154586821	Cancer-related genes, Predicted intracellular proteins	Evidence at protein level	Evidence at protein level	Evidence at protein level		CAB013061	Supportive				Tissue enriched	8	heart muscle: 0.3
CTAG1A	ESO1, LAGE2A	ENSG00000268651	Cancer/testis antigen 1B	X	154617604-154619282	Cancer-related genes, Predicted intracellular proteins	Evidence at protein level	Evidence at protein level	Evidence at protein level		CAB015453	Supportive				Tissue enriched	15	skeletal muscle: 0.1
CTAG1B	CT6.1, CTAG, CTAG1, ESO1, LAGE2A, LAGE2B, NY-ESO-1	ENSG00000184033	Cancer/testis antigen 2	X	154651972-154653579	Cancer-related genes, Predicted intracellular proteins	Evidence at protein level	Evidence at protein level	Evidence at protein level	Evidence at protein level	HPA071467	Supportive				Tissue enhanced	0	fallopian tube: 1.4
CTAG2	CAMEL, CT6.2a, CT6.2b, ESO2, LAGE-1, LAGE-1a, LAGE-1b, LAGE1, MGC138724, MGC3803	ENSG00000126890	CCCTC-binding factor (zinc finger protein)	16	67562407-67639183	Cancer-related genes, Disease related genes, Predicted intracellular proteins, Transcription factors	Evidence at protein level	Evidence at protein level	Evidence at protein level	Evidence at protein level	HPA004122, CAB062550, CAB068181, CAB068182	Supportive		Supportive	Nucleus but not nucleoli	Expressed in all		tonsil: 28.9
CTCF		ENSG00000102974	Connective tissue growth factor	6	131948176-131951373	Cancer-related genes, Plasma proteins, Predicted secreted proteins	Evidence at protein level	Evidence at protein level	Evidence at protein level	Evidence at protein level	CAB005123, HPA031074, HPA031075	Uncertain		Supportive	Golgi apparatus, Vesicles	Expressed in all		spleen: 512.5
CTGF	CCN2, IGFBP8	ENSG00000118523	Catenin (cadherin-associated protein), beta 1, 88kDa	3	41194837-41260096	Cancer-related genes, Disease related genes, Plasma proteins, Predicted intracellular proteins	Evidence at protein level	Evidence at protein level	Evidence at protein level	Evidence at protein level	CAB000108, CAB001950, HPA029159, HPA029160	Supportive		Supportive	Plasma membrane	Expressed in all		placenta: 158.1
CTNNB1	armadillo, beta-catenin, CTNNB	ENSG00000168036	Catenin, beta like 1	20	37693955-37872129	Cancer-related genes, Predicted intracellular proteins	Evidence at protein level	Evidence at protein level	Evidence at protein level	Evidence at protein level	HPA004742, HPA027907	Uncertain		Supportive	Nucleus but not nucleoli	Expressed in all		spleen: 44.5
CTNNBL1	C20orf33, FLJ21108, NAP, NYD-SP19, P14, P14L	ENSG00000132792	Catenin (cadherin-associated protein), delta 1	11	57753243-57819546	Cancer-related genes, Plasma proteins, Predicted intracellular proteins	Evidence at protein level	Evidence at protein level	Evidence at protein level	Evidence at protein level	CAB003837, HPA015954, HPA015955	Supportive		Supportive	Plasma membrane	Expressed in all		esophagus: 122.8
CTNND1	CTNND, KIAA0384, p120, p120cas, p120ctn	ENSG00000198561	Cathepsin B	8	11842524-11869448	Cancer-related genes, Candidate cardiovascular disease genes, Enzymes, Plasma proteins, Predicted secreted proteins	Evidence at protein level	Evidence at protein level	Evidence at protein level	Evidence at protein level	CAB000457, HPA018156	Uncertain		Supportive	Vesicles, Nucleoli	Expressed in all		thyroid gland: 1683.8
CTSB		ENSG00000164733	Cathepsin D	11	1752752-1763992	Cancer-related genes, Disease related genes, Enzymes, Plasma proteins, Potential drug targets, Predicted intracellular proteins, Predicted secreted proteins	Evidence at protein level	Evidence at protein level	Evidence at protein level	Evidence at protein level	CAB000109, HPA003001	Supportive				Expressed in all		gallbladder: 643.5
CTSD	CLN10, CPSD	ENSG00000117984	Cathepsin H	15	78921058-78949574	Cancer-related genes, Enzymes, Plasma proteins, Predicted intracellular proteins, Predicted secreted proteins	Evidence at protein level	Evidence at protein level	Evidence at protein level	Evidence at protein level	CAB000458, HPA003524	Supportive		Uncertain	Cytoplasm, Nucleus but not nucleoli, Vesicles	Expressed in all		lung: 271.8
CTSH	ACC-4, ACC-5, CPSB	ENSG00000103811	Cathepsin L	9	87725519-87731393	Cancer-related genes, Enzymes, Plasma proteins, Predicted secreted proteins	Evidence at protein level	Evidence at transcript level	Evidence at protein level	Evidence at protein level	CAB000459	Uncertain				Expressed in all		placenta: 341.4
CTSL	CTSL1, FLJ31037	ENSG00000135047	Cortactin	11	70398404-70436584	Cancer-related genes, Cytoskeleton related proteins, Plasma proteins, Predicted intracellular proteins	Evidence at protein level	Evidence at protein level	Evidence at protein level	Evidence at protein level	CAB011235, HPA057242	Supportive		Supportive	Plasma membrane, Cytoplasm, Golgi apparatus, Vesicles	Expressed in all		gallbladder: 85.4
CTTN	EMS1	ENSG00000085733	Cullin 1	7	148697914-148801036	Cancer-related genes, Plasma proteins, Predicted intracellular proteins	Evidence at protein level	Evidence at protein level	Evidence at protein level	Evidence at protein level	CAB002676, HPA050796, HPA064584	Supportive		Supportive	Nucleus	Expressed in all		testis: 89.4
CUL1		ENSG00000055130	Cullin 2	10	35008551-35090642	Cancer-related genes, Predicted intracellular proteins	Evidence at protein level	Evidence at protein level	Evidence at protein level	Evidence at protein level	CAB002677, HPA024578	Uncertain		Supportive	Nucleus but not nucleoli	Expressed in all		testis: 29.0
CUL2		ENSG00000108094	Cullin 4B	X	120524609-120575794	Cancer-related genes, Disease related genes, Plasma proteins, Predicted intracellular proteins	Evidence at protein level	Evidence at protein level	Evidence at protein level	Evidence at protein level	HPA003046, HPA011880, CAB017786, HPA058979	Supportive		Supportive	Nucleus but not nucleoli	Expressed in all		testis: 36.2
CUL4B		ENSG00000158290	Cullin 5	11	108008733-108107776	Cancer-related genes, Predicted intracellular proteins	Evidence at protein level	Evidence at protein level	Evidence at protein level	Evidence at protein level	HPA002185, CAB017787	Uncertain		Uncertain	Cytoplasm, Golgi apparatus	Expressed in all		bone marrow: 15.1
CUL5	VACM-1	ENSG00000166266	Cut-like homeobox 1	7	101815904-102283957	Cancer-related genes, Predicted intracellular proteins, Predicted membrane proteins, Transcription factors	Evidence at protein level	Evidence at protein level	Evidence at protein level	Evidence at protein level	HPA003277, HPA003317	Uncertain		Supportive	Nucleus but not nucleoli, Golgi apparatus	Expressed in all		thyroid gland: 59.0
CUX1	CASP, CDP, CDP/Cut, CDP/Cux, CDP1, Clox, CUT, CUTL1, CUX, Cux/CDP, GOLIM6	ENSG00000257923	Chemokine (C-X-C motif) ligand 1 (melanoma growth stimulating activity, alpha)	4	73869393-73871242	Cancer-related genes, Plasma proteins, Predicted secreted proteins	Evidence at protein level	Evidence at transcript level	Evidence at protein level							Tissue enhanced	0	appendix: 47.3
CXCL1	FSP, GRO1, GROa, MGSA, MGSA-a, NAP-3, SCYB1	ENSG00000163739	Chemokine (C-X-C motif) ligand 10	4	76021117-76023497	Cancer-related genes, Plasma proteins, Predicted secreted proteins	Evidence at protein level	Evidence at transcript level	Evidence at protein level	Evidence at protein level						Tissue enhanced	0	lymph node: 57.3
CXCL10	C7, crg-2, gIP-10, IFI10, INP10, IP-10, mob-1, SCYB10	ENSG00000169245	Chemokine (C-X-C motif) ligand 13	4	77511753-77611834	Cancer-related genes, Predicted secreted proteins	Evidence at protein level	Evidence at transcript level	Evidence at transcript level	Evidence at protein level	HPA052613	Uncertain				Group enriched	6	urinary bladder: 49.9
CXCL13	ANGIE, ANGIE2, BCA-1, BLC, BLR1L, SCYB13	ENSG00000156234	Chemokine (C-X-C motif) ligand 2	4	74097035-74099293	Cancer-related genes, Plasma proteins, Predicted secreted proteins	Evidence at protein level	Evidence at transcript level	Evidence at protein level							Tissue enhanced	0	adipose tissue: 48.6
CXCL2	CINC-2a, GRO2, GROb, MGSA-b, MIP-2a, SCYB2	ENSG00000081041	Chemokine (C-X-C motif) ligand 5	4	73995642-73998779	Cancer-related genes, Plasma proteins, Predicted secreted proteins	Evidence at protein level	Evidence at transcript level	Evidence at protein level	Evidence at protein level	HPA065474	Uncertain				Tissue enhanced	0	stomach: 7.5
CXCL5	ENA-78, SCYB5	ENSG00000163735	Chemokine (C-X-C motif) ligand 8	4	73740506-73743716	Cancer-related genes, Candidate cardiovascular disease genes, Plasma proteins, Predicted secreted proteins	Evidence at protein level	Evidence at protein level	Evidence at protein level		HPA057179	Supportive				Tissue enriched	8	appendix: 186.6
CXCL8	3-10C, AMCF-I, b-ENAP, GCP-1, GCP1, IL-8, IL8, K60, LECT, LUCT, LYNAP, MDNCF, MONAP, NAF, NAP-1, NAP1, SCYB8, TSG-1	ENSG00000169429	Chemokine (C-X-C motif) ligand 9	4	76001275-76007488	Cancer-related genes, Plasma proteins, Predicted secreted proteins	Evidence at protein level	Evidence at transcript level	Evidence at protein level							Group enriched	6	tonsil: 26.3
CXCL9	CMK, crg-10, Humig, MIG, SCYB9	ENSG00000138755	Chemokine (C-X-C motif) receptor 1	2	218162845-218166995	Cancer-related genes, CD markers, G-protein coupled receptors, Predicted membrane proteins	Evidence at protein level	Evidence at transcript level	Evidence at protein level		HPA031991	Uncertain				Tissue enhanced	0	adipose tissue: 9.4
CXCR1	CD181, CDw128a, CKR-1, CMKAR1, IL8RA	ENSG00000163464	Chemokine (C-X-C motif) receptor 2	2	218125289-218137253	Cancer-related genes, CD markers, G-protein coupled receptors, Predicted intracellular proteins, Predicted membrane proteins	Evidence at protein level	Evidence at protein level	Evidence at protein level	Evidence at protein level	CAB016268, HPA031999, HPA032017	Supportive				Tissue enhanced	0	spleen: 20.6
CXCR2	CD182, CMKAR2, IL8RB	ENSG00000180871	Chemokine (C-X-C motif) receptor 4	2	136114349-136118165	Cancer-related genes, CD markers, Disease related genes, FDA approved drug targets, G-protein coupled receptors, Predicted membrane proteins	Evidence at protein level	Evidence at transcript level	Evidence at protein level	Evidence at protein level						Expressed in all		bone marrow: 677.0
CXCR4	CD184, D2S201E, fusin, HM89, HSY3RR, LESTR, NPY3R, NPYR, NPYY3R	ENSG00000121966	Cytochrome b5 reductase 3	22	42617840-42649568	Cancer-related genes, Disease related genes, Enzymes, Mitochondrial proteins, Potential drug targets, Predicted intracellular proteins, Predicted membrane proteins	Evidence at protein level	Evidence at protein level	Evidence at protein level	Evidence at protein level	HPA001566	Uncertain		Supportive	Endoplasmic reticulum	Expressed in all		adipose tissue: 214.7
CYB5R3	DIA1	ENSG00000100243	Cylindromatosis (turban tumor syndrome)	16	50742050-50801935	Cancer-related genes, Disease related genes, Enzymes, Potential drug targets, Predicted intracellular proteins	Evidence at protein level	Evidence at protein level	Evidence at protein level	Evidence at protein level	CAB011713, HPA050095, HPA058854	Uncertain		Supportive	Centrosome, Nucleus but not nucleoli	Expressed in all		lymph node: 44.3
CYLD	CYLD1, KIAA0849, USPL2	ENSG00000083799	Cytochrome P450, family 19, subfamily A, polypeptide 1	15	51208057-51338610	Cancer-related genes, Disease related genes, Enzymes, FDA approved drug targets, Predicted intracellular proteins, Predicted membrane proteins	Evidence at protein level	Evidence at protein level	Evidence at protein level	Evidence at protein level	CAB000355, HPA051194	Supportive		Uncertain	Vesicles	Tissue enriched	22	adrenal gland: 6.6
CYP19A1	ARO, ARO1, aromatase, CPV1, CYAR, CYP19, P-450AROM	ENSG00000137869	Cytochrome P450, family 1, subfamily A, polypeptide 2	15	74748844-74756202	Cancer-related genes, Enzymes, Predicted membrane proteins	Evidence at protein level	Evidence at protein level	Evidence at protein level	Evidence at protein level	CAB016531	Supportive				Tissue enriched	431	placenta: 0.5
CYP1A2	CP12, P3-450	ENSG00000140505	Cytochrome P450, family 2, subfamily C, polypeptide 19	10	94762624-94853260	Cancer-related genes, Enzymes, Plasma proteins, Predicted secreted proteins	Evidence at protein level	Evidence at protein level	Evidence at protein level	Evidence at protein level	HPA015066	Supportive				Tissue enhanced	0	small intestine: 15.0
CYP2C19	CPCJ, CYP2C, P450IIC19	ENSG00000165841	Cytochrome P450, family 2, subfamily E, polypeptide 1	10	133520406-133561220	Cancer-related genes, Enzymes, Predicted intracellular proteins, Predicted secreted proteins	Evidence at protein level	Evidence at protein level	Evidence at protein level	Evidence at protein level	HPA009128, HPA029564	Supportive				Tissue enriched	114	tonsil: 27.6
CYP2E1	CYP2E	ENSG00000130649	Cytochrome P450, family 3, subfamily A, polypeptide 4	7	99756960-99784265	Cancer-related genes, Enzymes, Plasma proteins, Predicted intracellular proteins, Predicted membrane proteins	Evidence at protein level	Evidence at protein level	Evidence at protein level	Evidence at protein level	CAB033671	Supportive				Group enriched	154	adrenal gland: 5.1
CYP3A4	CYP3A3	ENSG00000160868	Cytochrome P450, family 3, subfamily A, polypeptide 5	7	99648194-99679998	Cancer-related genes, Enzymes, Predicted intracellular proteins, Predicted membrane proteins	Evidence at protein level	Evidence at transcript level	Evidence at protein level	Evidence at protein level						Tissue enhanced	0	stomach: 59.9
CYP3A5	CP35, P450PCN3, PCN3	ENSG00000106258	Defender against cell death 1	14	22564905-22589269	Cancer-related genes, Enzymes, Predicted membrane proteins	Evidence at protein level	Evidence at transcript level	Evidence at protein level	Evidence at protein level	HPA028882	Uncertain		Uncertain	Cytoplasm	Expressed in all		thyroid gland: 220.0
DAD1	OST2	ENSG00000129562	Death-associated protein kinase 1	9	87497228-87708633	Cancer-related genes, Enzymes, Predicted membrane proteins	Evidence at protein level	Evidence at protein level	Evidence at protein level	Evidence at protein level	CAB037302, HPA040472, HPA048436	Uncertain		Supportive	Centrosome	Mixed		lung: 33.7
DAPK1	DAPK	ENSG00000196730	Death-domain associated protein	6	33318558-33329269	Cancer-related genes, Predicted intracellular proteins	Evidence at protein level	Evidence at protein level	Evidence at protein level	Evidence at protein level	CAB002224, HPA008736, CAB025546, HPA065779	Supportive		Supportive	Nucleus	Expressed in all		tonsil: 44.1
DAXX	DAP6	ENSG00000204209	Diazepam binding inhibitor (GABA receptor modulator, acyl-CoA binding protein)	2	119366921-119372560	Cancer-related genes, Plasma proteins, Predicted intracellular proteins	Evidence at protein level	Evidence at protein level	Evidence at protein level	Evidence at protein level	HPA051428	Uncertain				Expressed in all		prostate: 415.2
DBI	ACBD1, ACBP	ENSG00000155368	DCC netrin 1 receptor	18	52340172-53535903	Cancer-related genes, Disease related genes, Plasma proteins, Predicted intracellular proteins, Predicted membrane proteins	Evidence at protein level	Evidence at protein level	Evidence at protein level	Evidence at protein level	HPA069552	Supportive				Group enriched	6	adrenal gland: 0.6
DCC	IGDCC1, NTN1R1	ENSG00000187323	Doublecortin domain containing 1	11	30830369-31369810	Cancer-related genes, Predicted intracellular proteins	Evidence at protein level	Evidence at transcript level	Evidence at transcript level	Evidence at protein level	HPA040042	Uncertain				Tissue enhanced	0	thyroid gland: 0.7
DCDC1		ENSG00000170959	Decorin	12	91140484-91183123	Cancer-related genes, Disease related genes, Plasma proteins, Predicted intracellular proteins, Predicted secreted proteins	Evidence at protein level	Evidence at protein level	Evidence at protein level	Evidence at protein level	HPA003315, CAB017118	Supportive				Expressed in all		ovary: 2709.6
DCN	DSPG2, SLRR1B	ENSG00000011465	Dynactin 1	2	74361154-74392087	Cancer-related genes, Disease related genes, Plasma proteins, Predicted intracellular proteins	Evidence at protein level	Evidence at protein level	Evidence at protein level	Evidence at protein level	CAB009108, HPA034635	Uncertain				Expressed in all		cerebral cortex: 102.6
DCTN1		ENSG00000204843	Damage-specific DNA binding protein 2, 48kDa	11	47214465-47239240	Cancer-related genes, Disease related genes, Predicted intracellular proteins	Evidence at protein level	Evidence at protein level	Evidence at protein level	Evidence at protein level	CAB025912, HPA058406	Supportive		Supportive	Nucleus but not nucleoli, Cell Junctions	Expressed in all		skin: 33.9
DDB2	DDBB, FLJ34321, UV-DDB2	ENSG00000134574	DNA-damage-inducible transcript 3	12	57516588-57520517	Cancer-related genes, Disease related genes, Predicted intracellular proteins, Transcription factors	Evidence at protein level	Evidence at transcript level	Evidence at protein level		HPA058416, HPA068416	Uncertain		Uncertain	Nucleus but not nucleoli	Expressed in all		thyroid gland: 160.1
DDIT3	CHOP, CHOP10, GADD153	ENSG00000175197	DEAD (Asp-Glu-Ala-Asp) box polypeptide 10	11	108665025-108940930	Cancer-related genes, Enzymes, Predicted intracellular proteins	Evidence at protein level	Evidence at transcript level	Evidence at protein level	Evidence at protein level	HPA004691	Uncertain		Uncertain	Nucleoli	Expressed in all		testis: 14.7
DDX10	HRH-J8	ENSG00000178105	DEAD (Asp-Glu-Ala-Asp) box helicase 3, X-linked	X	41333348-41364472	Cancer-related genes, Enzymes, Plasma proteins, Predicted intracellular proteins	Evidence at protein level	Evidence at protein level	Evidence at protein level	Evidence at protein level	HPA001648, HPA005631	Uncertain	Uncertain	Supportive	Cytoplasm	Expressed in all		bone marrow: 144.3
DDX3X	DBX, DDX14, DDX3, HLP2	ENSG00000215301	DEAD (Asp-Glu-Ala-Asp) box helicase 5	17	64499616-64508199	Cancer-related genes, Enzymes, Plasma proteins, Predicted intracellular proteins	Evidence at protein level	Evidence at protein level	Evidence at protein level	Evidence at protein level	CAB005868, HPA020043	Supportive		Supportive	Nucleus but not nucleoli	Expressed in all		smooth muscle: 329.8
DDX5	G17P1, HLR1, p68	ENSG00000108654	DEAD (Asp-Glu-Ala-Asp) box helicase 6	11	118747766-118791149	Cancer-related genes, Disease related genes, Enzymes, Plasma proteins, Potential drug targets, Predicted intracellular proteins	Evidence at protein level	Evidence at protein level	Evidence at protein level	Evidence at protein level	CAB004668, HPA024201, HPA026644	Supportive		Supportive	Cytoplasm, Vesicles	Expressed in all		tonsil: 51.1
DDX6	HLR2, RCK	ENSG00000110367	Defensin, alpha 1	8	6977649-6980080	Cancer-related genes, Plasma proteins, Predicted secreted proteins, Transporters	Evidence at protein level	Evidence at protein level	Evidence at protein level		CAB032548, HPA052517	Supportive				Tissue enriched	601	spleen: 28.7
DEFA1	DEF1, DEFA2, HNP-1, MRS	ENSG00000206047	Defensin, alpha 1B	8	6996766-7018289	Cancer-related genes, Plasma proteins, Predicted secreted proteins, Transporters	Evidence at protein level	Evidence at protein level	Evidence at protein level		HPA052517	Supportive				Tissue enriched	411	spleen: 33.1
DEFA1B		ENSG00000240247	Defensin, alpha 3, neutrophil-specific	8	6996837-7018301	Cancer-related genes, Predicted secreted proteins	Evidence at protein level	Evidence at protein level	Evidence at protein level	Evidence at protein level	HPA052517	Supportive				Tissue enriched	402	spleen: 62.8
DEFA3	DEF3, HNP-3	ENSG00000239839	DEK proto-oncogene	6	18223868-18264823	Cancer-related genes, Disease related genes, Plasma proteins, Predicted intracellular proteins	Evidence at protein level	Evidence at protein level	Evidence at protein level	Evidence at protein level	CAB015226, HPA054505, HPA057799	Supportive		Supportive	Nucleus	Expressed in all		lymph node: 105.2
DEK	D6S231E	ENSG00000124795	Desmin	2	219418377-219426739	Cancer-related genes, Cytoskeleton related proteins, Disease related genes, Plasma proteins, Predicted intracellular proteins	Evidence at protein level	Evidence at protein level	Evidence at protein level	Evidence at protein level	CAB000034, HPA018803	Supportive		Supportive	Cytoskeleton (Intermediate filaments)	Expressed in all		skeletal muscle: 3905.8
DES	CMD1I, CSM1, CSM2	ENSG00000175084	Dihydrofolate reductase	5	80626228-80654983	Cancer-related genes, Disease related genes, Enzymes, FDA approved drug targets, Predicted intracellular proteins	Evidence at protein level	Evidence at transcript level	Evidence at protein level	Evidence at protein level	CAB037129, HPA051465	Uncertain				Mixed		lymph node: 20.2
DHFR		ENSG00000228716	DEAH (Asp-Glu-Ala-His) box helicase 9	1	182839369-182887751	Cancer-related genes, Enzymes, Plasma proteins, Predicted intracellular proteins	Evidence at protein level	Evidence at protein level	Evidence at protein level	Evidence at protein level	CAB011819, HPA028050, HPA055684	Supportive		Supportive	Nucleus	Expressed in all		bone marrow: 67.2
DHX9	DDX9, LKP, RHA	ENSG00000135829	Diaphanous-related formin 1	5	141515016-141619055	Cancer-related genes, Disease related genes, Plasma proteins, Predicted intracellular proteins	Evidence at protein level	Evidence at transcript level	Evidence at protein level	Evidence at protein level	HPA004916	Uncertain				Expressed in all		lymph node: 48.5
DIAPH1	DFNA1, hDIA1, LFHL1	ENSG00000131504	Diaphanous-related formin 3	13	59665583-60163987	Cancer-related genes, Disease related genes, Plasma proteins, Predicted intracellular proteins	Evidence at protein level	Evidence at protein level	Evidence at protein level	Evidence at protein level	HPA004917, HPA032151, HPA032152	Uncertain		Supportive	Plasma membrane, Cytoplasm, Cytoskeleton (Microtubules)	Tissue enhanced	0	bone marrow: 4.0
DIAPH3	AN, AUNA1, DRF3, FLJ34705, NSDAN	ENSG00000139734	Dicer 1, ribonuclease type III	14	95086228-95158010	Cancer-related genes, Disease related genes, Enzymes, Plasma proteins, Potential drug targets, Predicted intracellular proteins	Evidence at protein level	Evidence at protein level	Evidence at protein level	Evidence at protein level	HPA000694, CAB068185	Uncertain		Supportive	Cytoplasm	Expressed in all		appendix: 16.0
DICER1	Dicer, HERNA, K12H4.8-LIKE, KIAA0928, MNG1	ENSG00000100697	DIS3 exosome endoribonuclease and 3'-5' exoribonuclease	13	72752169-72782096	Cancer-related genes, Plasma proteins, Predicted intracellular proteins	Evidence at protein level	Evidence at protein level	Evidence at protein level	Evidence at protein level	HPA039281, HPA058762	Uncertain		Supportive	Nucleus, Cytoplasm	Expressed in all		testis: 19.0
DIS3	dis3p, EXOSC11, KIAA1008, RRP44	ENSG00000083520	DLC1 Rho GTPase activating protein	8	13083361-13515658	Cancer-related genes, Plasma proteins, Predicted intracellular proteins	Evidence at protein level	Evidence at transcript level	Evidence at protein level	Evidence at protein level	HPA017753	Uncertain		Uncertain	Nucleus but not nucleoli, Golgi apparatus, Vesicles	Expressed in all		lung: 47.3
DLC1	ARHGAP7, DLC-1, HP, p122-RhoGAP, STARD12	ENSG00000164741	Dystrophin	X	31097677-33339441	Cancer-related genes, Cytoskeleton related proteins, Disease related genes, Plasma proteins, Predicted intracellular proteins	Evidence at protein level	Evidence at protein level	Evidence at protein level	Evidence at protein level	CAB000119, HPA002725, HPA023885	Supportive				Mixed		skeletal muscle: 25.7
DMD	BMD, DXS142, DXS164, DXS206, DXS230, DXS239, DXS268, DXS269, DXS270, DXS272, MRX85	ENSG00000198947	Dynein, axonemal, heavy chain 12	3	57293699-57544344	Cancer-related genes, Predicted intracellular proteins	Evidence at protein level	Evidence at protein level	Evidence at transcript level	Evidence at protein level	HPA037493, HPA058203, HPA061365	Supportive				Group enriched	17	cerebral cortex: 0.2
DNAH12	DHC3, DLP12, DNAH12L, DNAH7L, Dnahc3, DNHD2, FLJ40427, FLJ44290, hdhc3, HL-19	ENSG00000174844	DnaJ (Hsp40) homolog, subfamily C, member 2	7	103312474-103344873	Cancer-related genes, Plasma proteins, Predicted intracellular proteins, Transcription factors	Evidence at protein level	Evidence at protein level	Evidence at protein level	Evidence at protein level	HPA020454	Uncertain		Supportive	Cytoplasm	Expressed in all		testis: 29.8
DNAJC2	MPHOSPH11, MPP11, ZRF1, ZUO1, zuotin	ENSG00000105821	Delta/notch-like EGF repeat containing	2	229357629-229714558	Cancer-related genes, Predicted membrane proteins	Evidence at protein level	Evidence at transcript level	Evidence at protein level	Evidence at protein level	HPA017320	Uncertain				Group enriched	7	kidney: 8.0
DNER	bet, UNQ26	ENSG00000187957	Dynamin 2	19	10718079-10833488	Cancer-related genes, Disease related genes, Enzymes, Plasma proteins, Potential drug targets, Predicted intracellular proteins	Evidence at protein level	Evidence at protein level	Evidence at protein level	Evidence at protein level	HPA054246	Uncertain		Supportive	Cytoplasm, Golgi apparatus	Expressed in all		colon: 75.6
DNM2	CMTDI1, CMTDIB, DI-CMTB, DYN2, DYNII	ENSG00000079805	DNA (cytosine-5-)-methyltransferase 3 alpha	2	25227855-25342590	Cancer-related genes, Disease related genes, Enzymes, Plasma proteins, Potential drug targets, Predicted intracellular proteins, Transcription factors	Evidence at protein level	Evidence at protein level	Evidence at protein level	Evidence at protein level	CAB009469, HPA026588	Supportive		Supportive	Nucleus but not nucleoli	Expressed in all		placenta: 15.9
DNMT3A		ENSG00000119772	Dedicator of cytokinesis 2	5	169637247-170083382	Cancer-related genes, Cytoskeleton related proteins, Plasma proteins, Predicted intracellular proteins	Evidence at protein level	Evidence at protein level	Evidence at protein level	Evidence at protein level	HPA036468, HPA036469	Supportive		Uncertain	Nucleus but not nucleoli, Plasma membrane, Cytoplasm	Mixed		tonsil: 41.0
DOCK2	KIAA0209	ENSG00000134516	Dystonin	6	56457987-56954628	Cancer-related genes, Cytoskeleton related proteins, Disease related genes, Plasma proteins, Predicted intracellular proteins, Predicted secreted proteins	Evidence at protein level	Evidence at transcript level	Evidence at protein level	Evidence at protein level	HPA030200	Uncertain		Uncertain	Nucleus, Cytoskeleton (Microtubules), Cytoplasm	Expressed in all		skin: 111.4
DST	BP240, BPA, BPAG1, CATX-15, FLJ13425, FLJ21489, FLJ30627, FLJ32235, KIAA0728, MACF2	ENSG00000151914	Dual specificity phosphatase 1	5	172768090-172771195	Cancer-related genes, Enzymes, Predicted intracellular proteins	Evidence at protein level	Evidence at transcript level	Evidence at protein level		CAB018554	Uncertain				Expressed in all		gallbladder: 517.4
DUSP1	CL100, HVH1, MKP-1, PTPN10	ENSG00000120129	Dual specificity phosphatase 14	17	37489831-37513501	Cancer-related genes, Enzymes, Plasma proteins, Predicted intracellular proteins	Evidence at protein level	Evidence at transcript level	Evidence at protein level		HPA019911	Uncertain		Uncertain	Nucleus but not nucleoli, Cytoplasm, Mitochondria	Expressed in all		skin: 29.1
DUSP14	MKP-L, MKP6	ENSG00000276023	Dual specificity phosphatase 4	8	29333064-29350668	Cancer-related genes, Enzymes, Plasma proteins, Predicted intracellular proteins	Evidence at protein level	Evidence at protein level	Evidence at protein level	Evidence at protein level	HPA061967			Supportive	Nucleus but not nucleoli	Tissue enhanced	0	gallbladder: 10.9
DUSP4	HVH2, MKP-2, TYP	ENSG00000120875	Dishevelled segment polarity protein 3	3	184155388-184173610	Cancer-related genes, Predicted intracellular proteins	Evidence at protein level	Evidence at protein level	Evidence at protein level	Evidence at protein level	CAB046486, HPA058265	Uncertain		Uncertain	Cytoskeleton (Intermediate filaments), Cytoskeleton (Cytokinetic bridge), Centrosome	Expressed in all		placenta: 35.2
DVL3	KIAA0208	ENSG00000161202	Dynein, light chain, LC8-type 1	12	120469850-120498493	Cancer-related genes, Cytoskeleton related proteins, Plasma proteins, Predicted intracellular proteins	Evidence at protein level	Evidence at transcript level	Evidence at protein level	Evidence at protein level						Expressed in all		fallopian tube: 497.3
DYNLL1	DLC1, DLC8, DNCL1, hdlc1, LC8, PIN	ENSG00000088986	Dual-specificity tyrosine-(Y)-phosphorylation regulated kinase 2	12	67648338-67665406	Cancer-related genes, Enzymes, Plasma proteins, Predicted intracellular proteins, Predicted membrane proteins	Evidence at protein level	Evidence at protein level	Evidence at protein level	Evidence at protein level	HPA027230, HPA056902	Uncertain		Supportive	Nucleus but not nucleoli, Cytoplasm	Expressed in all		small intestine: 19.3
DYRK2		ENSG00000127334	E2F transcription factor 1	20	33675487-33686404	Cancer-related genes, Plasma proteins, Predicted intracellular proteins, Transcription factors	Evidence at protein level	Evidence at protein level	Evidence at protein level	Evidence at protein level	CAB000329, HPA008003, CAB019308, HPA029735	Supportive		Supportive	Nucleus but not nucleoli, Centrosome	Tissue enhanced	0	testis: 7.9
E2F1	RBBP3, RBP3	ENSG00000101412	E2F transcription factor 3	6	20401906-20493715	Cancer-related genes, Predicted intracellular proteins, Transcription factors	Evidence at protein level	Evidence at protein level	Evidence at protein level	Evidence at protein level	HPA065012			Supportive	Nucleus but not nucleoli, Cytoplasm	Mixed		bone marrow: 10.2
E2F3		ENSG00000112242	E2F transcription factor 5, p130-binding	8	85177225-85217158	Cancer-related genes, Predicted intracellular proteins, Predicted membrane proteins, Predicted secreted proteins, Transcription factors	Evidence at protein level	Evidence at protein level	Evidence at protein level		HPA055723			Supportive	Nucleus, Nucleoli	Mixed		tonsil: 22.0
E2F5		ENSG00000133740	Estrogen receptor binding site associated, antigen, 9	8	109539711-109565996	Cancer-related genes, Predicted intracellular proteins, Predicted secreted proteins	Evidence at protein level	Evidence at protein level	Evidence at protein level	Evidence at protein level	HPA021153, HPA021154, CAB072810, CAB072811, CAB072812	Supportive		Supportive	Golgi apparatus	Expressed in all		thyroid gland: 49.1
EBAG9	EB9, RCAS1	ENSG00000147654	Early B-cell factor 1	5	158695916-159099761	Cancer-related genes, Predicted intracellular proteins, Transcription factors	Evidence at protein level	Evidence at transcript level	Evidence at protein level	Evidence at protein level						Tissue enhanced	0	placenta: 9.1
EBF1	EBF, OLF1	ENSG00000164330	Epithelial cell transforming 2 like	6	138795926-138904070	Cancer-related genes, Predicted intracellular proteins	Evidence at protein level	Evidence at transcript level	Evidence at transcript level	Evidence at protein level	HPA035488	Uncertain				Tissue enriched	7	lung: 1.6
ECT2L	ARHGEF32, C6orf91, FBXO49, LFDH	ENSG00000203734	Endothelin 1	6	12290363-12297194	Cancer-related genes, Candidate cardiovascular disease genes, Disease related genes, Plasma proteins, Predicted secreted proteins	Evidence at protein level	Evidence at protein level	Evidence at protein level		HPA031976, CAB032500, CAB037291	Supportive		Uncertain	Nucleoli, Golgi apparatus, Nucleus	Mixed		lung: 26.3
EDN1	ET1	ENSG00000078401	Eukaryotic translation elongation factor 1 alpha 1	6	73515750-73523797	Cancer-related genes, Plasma proteins, Predicted intracellular proteins	Evidence at protein level	Evidence at protein level	Evidence at protein level	Evidence at protein level	HPA051759, HPA053862, HPA056990	Supportive		Supportive	Cytoplasm	Expressed in all		ovary: 2974.1
EEF1A1	EE1A1, EEF1A, EF1A, LENG7	ENSG00000156508	Eukaryotic translation elongation factor 2	19	3976056-3985469	Cancer-related genes, Disease related genes, Plasma proteins, Predicted intracellular proteins	Evidence at protein level	Evidence at protein level	Evidence at protein level	Evidence at protein level	CAB007795, HPA040534	Uncertain		Supportive	Plasma membrane, Cytoplasm	Expressed in all		ovary: 1074.4
EEF2	EEF-2, EF2	ENSG00000167658	Ephrin-A1	1	155127460-155134857	Cancer-related genes, Predicted secreted proteins, RAS pathway related proteins	Evidence at protein level	Evidence at transcript level	Evidence at protein level	Evidence at protein level	CAB032498	Uncertain				Expressed in all		placenta: 81.3
EFNA1	ECKLG, EPLG1, LERK1, TNFAIP4	ENSG00000169242	Ephrin-A2	19	1286154-1300237	Cancer-related genes, Predicted secreted proteins, RAS pathway related proteins	Evidence at protein level	Evidence at transcript level	Evidence at protein level		CAB005178	Uncertain				Group enriched	6	liver: 0.8
EFNA2	ELF-1, EPLG6, LERK6	ENSG00000099617	Ephrin-A5	5	107376889-107670895	Cancer-related genes, Predicted membrane proteins, RAS pathway related proteins	Evidence at protein level	Evidence at transcript level	Evidence at protein level	Evidence at protein level	CAB013282	Uncertain				Mixed		skin: 8.7
EFNA5	AF1, EPLG7, LERK7	ENSG00000184349	Ephrin-B1	X	68828997-68842147	Cancer-related genes, Disease related genes, Plasma proteins, Predicted membrane proteins	Evidence at protein level	Evidence at transcript level	Evidence at protein level	Evidence at protein level	CAB031489	Uncertain		Uncertain	Cytoskeleton (Microtubules)	Expressed in all		adipose tissue: 25.1
EFNB1	CFNS, Elk-L, EPLG2, LERK2	ENSG00000090776	Ephrin-B2	13	106489731-106535114	Cancer-related genes, Plasma proteins, Predicted membrane proteins	Evidence at protein level	Evidence at protein level	Evidence at protein level	Evidence at protein level	HPA008999, CAB009368	Supportive		Supportive	Nucleus but not nucleoli, Cytoplasm	Expressed in all		lung: 32.9
EFNB2	EPLG5, Htk-L, HTKL, LERK5, MGC126226, MGC126227, MGC126228	ENSG00000125266	Ephrin-B3	17	7705202-7711378	Cancer-related genes, Predicted membrane proteins	Evidence at protein level	Evidence at transcript level	Evidence at protein level	Evidence at protein level	HPA001623	Uncertain		Uncertain	Nucleus but not nucleoli	Tissue enhanced	0	endometrium: 9.7
EFNB3	EPLG8, LERK-8	ENSG00000108947	Epidermal growth factor	4	109912884-110012266	Cancer-related genes, Disease related genes, FDA approved drug targets, Plasma proteins, Predicted membrane proteins, RAS pathway related proteins	Evidence at protein level	Evidence at transcript level	Evidence at protein level	Evidence at protein level	CAB017843	Uncertain				Group enriched	6	skeletal muscle: 7.3
EGF		ENSG00000138798	Epidermal growth factor receptor	7	55019021-55256620	Cancer-related genes, Disease related genes, Enzymes, FDA approved drug targets, Plasma proteins, Predicted intracellular proteins, Predicted membrane proteins, Predicted secreted proteins, RAS pathway related proteins	Evidence at protein level	Evidence at protein level	Evidence at protein level	Evidence at protein level	CAB000035, HPA001200, HPA018530, CAB068186, CAB073534	Supportive		Supportive	Plasma membrane	Tissue enhanced	0	skin: 35.8
EGFR	ERBB, ERBB1	ENSG00000146648	Early growth response 1	5	138465490-138469315	Cancer-related genes, Plasma proteins, Predicted intracellular proteins, Transcription factors	Evidence at protein level	Evidence at protein level	Evidence at protein level		CAB019427, HPA029937, HPA029938	Supportive		Supportive	Nucleus but not nucleoli	Expressed in all		ovary: 798.3
EGR1	AT225, G0S30, KROX-24, NGFI-A, TIS8, ZIF-268, ZNF225	ENSG00000120738	Etoposide induced 2.4	11	125569216-125584687	Cancer-related genes, Disease related genes, Potential drug targets, Predicted intracellular proteins, Predicted membrane proteins, Transporters	Evidence at protein level	Evidence at protein level	Evidence at protein level	Evidence at protein level	HPA047165, HPA051029	Uncertain		Supportive	Cytoplasm, Endoplasmic reticulum, Golgi apparatus	Expressed in all		liver: 74.7
EI24	EPG4, PIG8, TP53I8	ENSG00000149547	Eukaryotic translation initiation factor 2, subunit 2 beta, 38kDa	20	34088298-34112332	Cancer-related genes, Plasma proteins, Predicted intracellular proteins	Evidence at protein level	Evidence at protein level	Evidence at protein level	Evidence at protein level	CAB034415, HPA041262, HPA041332	Supportive		Supportive	Endoplasmic reticulum, Nucleoli	Expressed in all		tonsil: 15.8
EIF2S2	EIF2, EIF2beta, PPP1R67	ENSG00000125977	Eukaryotic translation initiation factor 3, subunit E	8	108201216-108435333	Cancer-related genes, Predicted intracellular proteins	Evidence at protein level	Evidence at protein level	Evidence at protein level	Evidence at protein level	HPA023973	Uncertain		Supportive	Cytoplasm	Expressed in all		ovary: 375.2
EIF3E	eIF3-p48, eIF3e, EIF3S6, INT6	ENSG00000104408	Eukaryotic translation initiation factor 3, subunit H	8	116642130-116766925	Cancer-related genes, Predicted intracellular proteins	Evidence at protein level	Evidence at protein level	Evidence at protein level	Evidence at protein level	HPA023117, HPA023553	Uncertain		Uncertain	Cytoplasm	Expressed in all		ovary: 471.8
EIF3H	eIF3-gamma, eIF3-p40, eIF3h, EIF3S3	ENSG00000147677	Eukaryotic translation initiation factor 4A2	3	186783205-186789900	Cancer-related genes, Enzymes, Plasma proteins, Predicted intracellular proteins	Evidence at protein level	Evidence at protein level	Evidence at protein level	Evidence at protein level	CAB011690	Uncertain		Uncertain	Cytoplasm, Cytoskeleton (Microtubules)	Expressed in all		ovary: 443.2
EIF4A2	BM-010, DDX2B, EIF4A, EIF4F	ENSG00000156976	Eukaryotic translation initiation factor 4E	4	98871684-98930637	Cancer-related genes, Disease related genes, Plasma proteins, Predicted intracellular proteins	Evidence at protein level	Evidence at protein level	Evidence at protein level	Evidence at protein level	CAB004077, CAB016316, HPA051311	Supportive		Supportive	Cytoplasm	Mixed		colon: 6.3
EIF4E	EIF4E1, EIF4EL1, EIF4F	ENSG00000151247	Eukaryotic translation initiation factor 4E binding protein 1	8	38030341-38060365	Cancer-related genes, Predicted intracellular proteins	Evidence at protein level	Evidence at protein level	Evidence at protein level	Evidence at protein level	CAB005032, CAB005039, HPA023501	Supportive		Supportive	Nucleus but not nucleoli, Cytoplasm	Expressed in all		salivary gland: 30.4
EIF4EBP1	4E-BP1, PHAS-I	ENSG00000187840	Eukaryotic translation initiation factor 4 gamma, 1	3	184314495-184335358	Cancer-related genes, Disease related genes, Plasma proteins, Predicted intracellular proteins	Evidence at protein level	Evidence at protein level	Evidence at protein level	Evidence at protein level	CAB014774, HPA028487, HPA043866	Uncertain		Supportive	Cytoplasm	Expressed in all		esophagus: 85.5
EIF4G1	EIF4F, EIF4G, p220, PARK18	ENSG00000114867	Eukaryotic translation initiation factor 4H	7	74174245-74197101	Cancer-related genes, Disease related genes, Plasma proteins, Predicted intracellular proteins	Evidence at protein level	Evidence at protein level	Evidence at protein level	Evidence at protein level	HPA030542, HPA054330	Uncertain		Supportive	Nucleus but not nucleoli, Cytoplasm	Expressed in all		bone marrow: 139.6
EIF4H	KIAA0038, WBSCR1, WSCR1	ENSG00000106682	Eukaryotic translation initiation factor 5A	17	7306999-7312463	Cancer-related genes, Plasma proteins, Predicted intracellular proteins	Evidence at protein level	Evidence at protein level	Evidence at protein level	Evidence at protein level	CAB005042, HPA061298	Uncertain		Supportive	Cytoplasm, Nucleus but not nucleoli	Expressed in all		esophagus: 158.3
EIF5A	EIF-5A, EIF5A1, MGC104255, MGC99547	ENSG00000132507	Elastase, neutrophil expressed	19	851014-856247	Cancer-related genes, Disease related genes, Enzymes, FDA approved drug targets, Plasma proteins, Predicted secreted proteins	Evidence at protein level	Evidence at protein level	Evidence at protein level	Evidence at protein level	CAB015409	Supportive				Tissue enriched	471	skin: 4.0
ELANE	ELA2, HLE, HNE, NE	ENSG00000197561	E74-like factor 3 (ets domain transcription factor, epithelial-specific )	1	202007945-202017188	Cancer-related genes, Predicted intracellular proteins, Transcription factors	Evidence at protein level	Evidence at protein level	Evidence at protein level	Evidence at protein level	HPA003316, HPA003479	Supportive		Supportive	Nucleus but not nucleoli	Mixed		colon: 127.3
ELF3	EPR-1, ERT, ESE-1, ESX	ENSG00000163435	E74-like factor 4 (ets domain transcription factor)	X	130064874-130110716	Cancer-related genes, Disease related genes, Predicted intracellular proteins, Transcription factors	Evidence at protein level	Evidence at protein level	Evidence at protein level	Evidence at protein level	HPA058595, HPA060277	Uncertain		Supportive	Nucleus but not nucleoli, Nuclear membrane, Golgi apparatus	Mixed		bone marrow: 29.0
ELF4	ELFR, MEF	ENSG00000102034	ELK3, ETS-domain protein (SRF accessory protein 2)	12	96194382-96269835	Cancer-related genes, Plasma proteins, Predicted intracellular proteins, Transcription factors	Evidence at protein level	Evidence at protein level	Evidence at protein level	Evidence at protein level	HPA001600	Uncertain		Supportive	Nucleus but not nucleoli, Mitochondria, Vesicles	Expressed in all		spleen: 35.2
ELK3	ERP, NET, SAP2	ENSG00000111145	ELK4, ETS-domain protein (SRF accessory protein 1)	1	205597556-205631962	Cancer-related genes, Predicted intracellular proteins, Transcription factors	Evidence at protein level	Evidence at protein level	Evidence at protein level	Evidence at protein level	HPA028863	Uncertain		Supportive	Nucleus but not nucleoli	Expressed in all		prostate: 21.9
ELK4	SAP1	ENSG00000158711	Elongation factor RNA polymerase II	19	18442663-18522127	Cancer-related genes, Disease related genes, Predicted intracellular proteins	Evidence at protein level	Evidence at protein level	Evidence at protein level	Evidence at protein level	HPA046076	Uncertain		Supportive	Nucleus, Plasma membrane, Cytoplasm, Cytoskeleton (Actin filaments)	Expressed in all		testis: 17.5
ELL	C19orf17, ELL1, Men, PPP1R68	ENSG00000105656	Elastin	7	74027789-74069907	Cancer-related genes, Disease related genes, Plasma proteins, Predicted secreted proteins	Evidence at protein level	Evidence at protein level	Evidence at protein level	Evidence at protein level	CAB010750, HPA018111, HPA056941	Supportive				Mixed		urinary bladder: 87.6
ELN	SVAS, WBS, WS	ENSG00000049540	Echinoderm microtubule associated protein like 4	2	42169350-42332548	Cancer-related genes, Predicted intracellular proteins	Evidence at protein level	Evidence at protein level	Evidence at protein level	Evidence at protein level	HPA036687, HPA036688, HPA065337	Supportive		Uncertain	Cytoplasm, Cytoskeleton (Microtubules), Cytoskeleton (Intermediate filaments)	Mixed		placenta: 29.3
EML4	C2orf2, ELP120, ROPP120	ENSG00000143924	Ectodermal-neural cortex 1 (with BTB domain)	5	74627406-74641424	Cancer-related genes, Cytoskeleton related proteins, Predicted intracellular proteins	Evidence at protein level	Evidence at transcript level	Evidence at protein level	Evidence at protein level						Tissue enriched	13	gallbladder: 18.7
ENC1	ENC-1, KLHL37, NRPB, PIG10, TP53I10	ENSG00000171617	Endoglin	9	127815012-127854756	Cancer-related genes, Candidate cardiovascular disease genes, CD markers, Disease related genes, Plasma proteins, Predicted membrane proteins	Evidence at protein level	Evidence at protein level	Evidence at protein level	Evidence at protein level	CAB000096, HPA011862, HPA067440, CAB072873	Supportive		Supportive	Nucleus but not nucleoli, Cytoplasm	Expressed in all		spleen: 111.7
ENG	CD105, END, HHT1, ORW, ORW1	ENSG00000106991	Enolase 1, (alpha)	1	8861002-8879249	Cancer-related genes, Enzymes, Plasma proteins, Predicted intracellular proteins	Evidence at protein level	Evidence at protein level	Evidence at protein level	Evidence at protein level	CAB018614, CAB069394	Supportive		Supportive	Nucleus, Plasma membrane, Cytoplasm	Expressed in all		tonsil: 593.2
ENO1	ENO1L1, MBP-1, MPB1, PPH	ENSG00000074800	Enolase 2 (gamma, neuronal)	12	6913745-6923698	Cancer-related genes, Candidate cardiovascular disease genes, Enzymes, Plasma proteins, Predicted intracellular proteins	Evidence at protein level	Evidence at protein level	Evidence at protein level	Evidence at protein level	CAB000063, CAB073539	Supportive				Tissue enriched	6	adrenal gland: 37.0
ENO2		ENSG00000111674	Ectonucleotide pyrophosphatase/phosphodiesterase 2	8	119557086-119673453	Cancer-related genes, Enzymes, Plasma proteins, Predicted intracellular proteins, Predicted membrane proteins	Evidence at protein level	Evidence at transcript level	Evidence at protein level	Evidence at protein level	HPA023700, HPA053652	Uncertain		Uncertain	Nucleus, Golgi apparatus, Cytoskeleton (Actin filaments)	Expressed in all		placenta: 160.4
ENPP2	ATX, PD-IALPHA, PDNP2	ENSG00000136960	E1A binding protein p300	22	41091786-41180077	Cancer-related genes, Disease related genes, Enzymes, Potential drug targets, Predicted intracellular proteins	Evidence at protein level	Evidence at protein level	Evidence at protein level	Evidence at protein level	CAB000146, HPA003128, HPA004112	Supportive		Supportive	Nucleus but not nucleoli	Expressed in all		bone marrow: 31.0
EP300	KAT3B, p300	ENSG00000100393	Endothelial PAS domain protein 1	2	46293667-46386703	Cancer-related genes, Disease related genes, Plasma proteins, Predicted intracellular proteins, Transcription factors	Evidence at protein level	Evidence at transcript level	Evidence at protein level	Evidence at protein level	CAB012248, HPA031200	Uncertain		Uncertain	Nucleus but not nucleoli, Cytoplasm	Expressed in all		lung: 425.8
EPAS1	bHLHe73, HIF2A, HLF, MOP2, PASD2	ENSG00000116016	Epithelial cell adhesion molecule	2	47345158-47387601	Cancer-related genes, CD markers, Disease related genes, Plasma proteins, Predicted membrane proteins, Predicted secreted proteins	Evidence at protein level	Evidence at protein level	Evidence at protein level	Evidence at protein level	CAB003809, HPA026761, CAB030012	Supportive		Uncertain	Nuclear membrane	Tissue enhanced	0	duodenum: 374.0
EPCAM	17-1A, 323/A3, CD326, CO-17A, EGP-2, EGP34, EGP40, Ep-CAM, ESA, GA733-2, HEA125, KS1/4, KSA, Ly74, M4S1, MH99, MIC18, MK-1, MOC31, TACST-1, TACSTD1, TROP1	ENSG00000119888	EPH receptor A1	7	143390289-143408892	Cancer-related genes, Enzymes, Plasma proteins, Predicted membrane proteins	Evidence at protein level	Evidence at protein level	Evidence at protein level	Evidence at protein level	CAB026144	Uncertain				Tissue enhanced	0	skin: 14.7
EPHA1	EPH, EPHT, EPHT1	ENSG00000146904	EPH receptor A2	1	16124337-16156087	Cancer-related genes, Disease related genes, Enzymes, FDA approved drug targets, Predicted membrane proteins, RAS pathway related proteins	Evidence at protein level	Evidence at protein level	Evidence at protein level	Evidence at protein level	CAB010464	Uncertain				Tissue enhanced	0	urinary bladder: 32.3
EPHA2	ECK	ENSG00000142627	EPH receptor A3	3	89107524-89482134	Cancer-related genes, Disease related genes, Enzymes, Potential drug targets, Predicted membrane proteins, Predicted secreted proteins	Evidence at protein level	Evidence at protein level	Evidence at protein level	Evidence at protein level	CAB010462	Uncertain		Uncertain	Golgi apparatus, Nucleus but not nucleoli, Cytoplasm	Mixed		prostate: 20.4
EPHA3	ETK, ETK1, HEK, HEK4, TYRO4	ENSG00000044524	EPH receptor A4	2	221418027-221574202	Cancer-related genes, Enzymes, Plasma proteins, Predicted intracellular proteins, Predicted membrane proteins, Predicted secreted proteins	Evidence at protein level	Evidence at protein level	Evidence at protein level	Evidence at protein level	CAB028368	Supportive				Mixed		cerebral cortex: 19.8
EPHA4	Hek8, TYRO1	ENSG00000116106	EPH receptor A7	6	93240020-93419547	Cancer-related genes, Enzymes, Plasma proteins, Predicted membrane proteins, Predicted secreted proteins	Evidence at protein level	Evidence at transcript level	Evidence at protein level	Evidence at protein level	CAB010496	Uncertain				Mixed		prostate: 6.9
EPHA7	Hek11	ENSG00000135333	EPH receptor A8	1	22563564-22603594	Cancer-related genes, Enzymes, Predicted membrane proteins, Predicted secreted proteins	Evidence at protein level	Evidence at protein level	Evidence at protein level		CAB009660, HPA031433	Uncertain				Tissue enhanced	0	testis: 1.1
EPHA8	EEK, Hek3	ENSG00000070886	EPH receptor B2	1	22710839-22915325	Cancer-related genes, Disease related genes, Enzymes, Plasma proteins, Potential drug targets, Predicted membrane proteins, Predicted secreted proteins	Evidence at protein level	Evidence at transcript level	Evidence at protein level	Evidence at protein level	CAB013647	Uncertain				Mixed		colon: 24.0
EPHB2	DRT, EPHT3, ERK, Hek5, Tyro5	ENSG00000133216	EPH receptor B3	3	184561784-184582409	Cancer-related genes, Enzymes, Predicted membrane proteins	Evidence at protein level	Evidence at protein level	Evidence at protein level	Evidence at protein level	HPA007698, HPA008184	Supportive				Tissue enhanced	0	salivary gland: 15.6
EPHB3	ETK2, Hek2, Tyro6	ENSG00000182580	EPH receptor B4	7	100802565-100827521	Cancer-related genes, Enzymes, Plasma proteins, Predicted membrane proteins, Predicted secreted proteins	Evidence at protein level	Evidence at transcript level	Evidence at protein level	Evidence at protein level	CAB013537	Uncertain				Expressed in all		placenta: 36.2
EPHB4	HTK, Tyro11	ENSG00000196411	Epoxide hydrolase 1, microsomal (xenobiotic)	1	225810092-225845563	Cancer-related genes, Disease related genes, Enzymes, Potential drug targets, Predicted intracellular proteins	Evidence at protein level	Evidence at protein level	Evidence at protein level	Evidence at protein level	HPA020593, HPA048847	Supportive				Expressed in all		liver: 678.9
EPHX1	EPHX	ENSG00000143819	Erythropoietin	7	100720800-100723700	Cancer-related genes, Candidate cardiovascular disease genes, Disease related genes, Predicted secreted proteins	Evidence at protein level	Evidence at protein level	Evidence at protein level		CAB010336, HPA027572	Uncertain				Tissue enhanced	0	endometrium: 0.9
EPO	EP	ENSG00000130427	Erythropoietin receptor	19	11377205-11384342	Cancer-related genes, Disease related genes, FDA approved drug targets, Predicted membrane proteins	Evidence at protein level	Evidence at transcript level	Evidence at protein level							Mixed		bone marrow: 13.3
EPOR		ENSG00000187266	Epidermal growth factor receptor pathway substrate 15	1	51354263-51519328	Cancer-related genes, Disease related genes, Plasma proteins, Predicted secreted proteins	Evidence at protein level	Evidence at protein level	Evidence at protein level	Evidence at protein level	HPA008451, CAB010164	Supportive		Supportive	Cytoplasm, Vesicles	Expressed in all		testis: 41.2
EPS15	AF-1P, MLLT5	ENSG00000085832	V-erb-b2 avian erythroblastic leukemia viral oncogene homolog 2	17	39687914-39730426	Cancer-related genes, CD markers, Disease related genes, Enzymes, FDA approved drug targets, Plasma proteins, Predicted intracellular proteins, Predicted membrane proteins	Evidence at protein level	Evidence at protein level	Evidence at protein level	Evidence at protein level	CAB000043, HPA001338, HPA001383, CAB020416, CAB062555	Uncertain		Supportive	Nucleus, Plasma membrane, Cytoplasm	Expressed in all		esophagus: 69.5
ERBB2	CD340, HER-2, HER2, NEU, NGL	ENSG00000141736	Erbb2 interacting protein	5	65926475-66082549	Cancer-related genes, Predicted intracellular proteins	Evidence at protein level	Evidence at protein level	Evidence at protein level	Evidence at protein level	HPA048606, HPA059863	Uncertain		Supportive	Plasma membrane, Cell Junctions	Expressed in all		lymph node: 35.3
ERBB2IP	ERBIN, LAP2	ENSG00000112851	V-erb-b2 avian erythroblastic leukemia viral oncogene homolog 3	12	56079857-56103505	Cancer-related genes, Disease related genes, Enzymes, Plasma proteins, Potential drug targets, Predicted intracellular proteins, Predicted membrane proteins, Predicted secreted proteins	Evidence at protein level	Evidence at protein level	Evidence at protein level	Evidence at protein level	CAB025331, HPA045396	Uncertain		Supportive	Plasma membrane, Cytoskeleton (Actin filaments)	Mixed		duodenum: 59.2
ERBB3	HER3, LCCS2	ENSG00000065361	V-erb-b2 avian erythroblastic leukemia viral oncogene homolog 4	2	211375717-212538841	Cancer-related genes, Disease related genes, Enzymes, FDA approved drug targets, Plasma proteins, Predicted intracellular proteins, Predicted membrane proteins	Evidence at protein level	Evidence at transcript level	Evidence at protein level	Evidence at protein level	CAB000276, HPA012016, CAB025522	Uncertain				Group enriched	6	lung: 0.7
ERBB4	ALS19	ENSG00000178568	ELKS/RAB6-interacting/CAST family member 1	12	990509-1495933	Cancer-related genes, Disease related genes, Predicted intracellular proteins	Evidence at protein level	Evidence at protein level	Evidence at protein level	Evidence at protein level	HPA019513, HPA019523, HPA024130	Supportive		Supportive	Cytoplasm, Plasma membrane, Vesicles	Expressed in all		thyroid gland: 12.6
ERC1	CAST2, ELKS, KIAA1081, MGC12974, RAB6IP2	ENSG00000082805	Excision repair cross-complementation group 1	19	45407333-45478828	Cancer-related genes, Disease related genes, Predicted intracellular proteins	Evidence at protein level	Evidence at protein level	Evidence at protein level	Evidence at protein level	CAB004390, HPA029773, HPA050182, CAB072859, CAB072860	Supportive		Supportive	Nucleus but not nucleoli	Expressed in all		heart muscle: 50.4
ERCC1	RAD10	ENSG00000012061	Excision repair cross-complementation group 2	19	45349837-45370918	Cancer-related genes, Disease related genes, Enzymes, Potential drug targets, Predicted intracellular proteins	Evidence at protein level	Evidence at protein level	Evidence at protein level	Evidence at protein level	CAB005375, HPA038057	Supportive				Expressed in all		testis: 10.9
ERCC2	EM9, MAG, MGC102762, MGC126218, MGC126219, TFIIH, XPD	ENSG00000104884	Excision repair cross-complementation group 3	2	127257290-127294176	Cancer-related genes, Disease related genes, Enzymes, Plasma proteins, Potential drug targets, Predicted intracellular proteins	Evidence at protein level	Evidence at protein level	Evidence at protein level	Evidence at protein level	CAB037153, HPA046077, HPA064560	Uncertain		Supportive	Nucleus but not nucleoli	Expressed in all		testis: 28.7
ERCC3	BTF2, GTF2H, RAD25, TFIIH, XPB	ENSG00000163161	Excision repair cross-complementation group 4	16	13920157-13952345	Cancer-related genes, Disease related genes, Plasma proteins, Predicted intracellular proteins	Evidence at protein level	Evidence at protein level	Evidence at protein level	Evidence at protein level	CAB000156, HPA045828	Uncertain		Supportive	Nucleus, Plasma membrane, Cell Junctions	Mixed		testis: 4.7
ERCC4	FANCQ, RAD1, XPF	ENSG00000175595	Excision repair cross-complementation group 5	13	102844844-102876001	Cancer-related genes, Disease related genes, Plasma proteins, Predicted intracellular proteins	Evidence at protein level	Evidence at protein level	Evidence at protein level	Evidence at protein level	HPA045845, HPA050374	Supportive				Expressed in all		lymph node: 28.4
ERCC5	ERCM2, XPGC	ENSG00000134899	Excision repair cross-complementation group 6	10	49455368-49539538	Cancer-related genes, Disease related genes, Plasma proteins, Predicted intracellular proteins	Evidence at protein level	Evidence at transcript level	Evidence at protein level	Evidence at protein level						Expressed in all		testis: 4.9
ERCC6	ARMD5, CKN2, CSB, RAD26	ENSG00000225830	V-ets avian erythroblastosis virus E26 oncogene homolog	21	38380027-38661780	Cancer-related genes, Disease related genes, Predicted intracellular proteins, Transcription factors	Evidence at protein level	Evidence at protein level	Evidence at protein level	Evidence at protein level	CAB018377, HPA046598	Uncertain		Uncertain	Nucleus but not nucleoli, Cytoplasm	Expressed in all		spleen: 21.4
ERG	erg-3, p55	ENSG00000157554	Estrogen receptor 1	6	151656691-152129619	Cancer-related genes, Disease related genes, FDA approved drug targets, Nuclear receptors, Predicted intracellular proteins, Transcription factors	Evidence at protein level	Evidence at protein level	Evidence at protein level		CAB000037, HPA000449, HPA000450, CAB055099, CAB072858	Supportive		Uncertain	Vesicles, Nucleus	Group enriched	12	ovary: 12.0
ESR1	Era, ESR, NR3A1	ENSG00000091831	Estrogen receptor 2 (ER beta)	14	64084232-64338112	Cancer-related genes, FDA approved drug targets, Nuclear receptors, Predicted intracellular proteins, Transcription factors	Evidence at protein level	Evidence at transcript level	Evidence at protein level		CAB022544			Uncertain	Nucleus but not nucleoli	Tissue enhanced	0	adrenal gland: 3.8
ESR2	Erb, NR3A2	ENSG00000140009	Ethylmalonic encephalopathy 1	19	43506719-43527244	Cancer-related genes, Disease related genes, Enzymes, Mitochondrial proteins, Potential drug targets, Predicted intracellular proteins	Evidence at protein level	Evidence at protein level	Evidence at protein level	Evidence at protein level	HPA028360, HPA029028, HPA029029	Supportive		Supportive	Mitochondria, Nucleus but not nucleoli	Expressed in all		rectum: 173.1
ETHE1	HSCO, YF13H12	ENSG00000105755	Ets variant 1	7	13891228-13991425	Cancer-related genes, Disease related genes, Predicted intracellular proteins, Transcription factors	Evidence at protein level	Evidence at transcript level	Evidence at protein level							Tissue enhanced	0	lung: 24.6
ETV1	ER81	ENSG00000006468	Ets variant 4	17	43527844-43579620	Cancer-related genes, Predicted intracellular proteins, Transcription factors	Evidence at protein level	Evidence at protein level	Evidence at protein level		HPA005768	Uncertain		Supportive	Nucleoli	Mixed		thyroid gland: 6.6
ETV4	E1A-F, E1AF, PEA3	ENSG00000175832	Ets variant 5	3	186046308-186110318	Cancer-related genes, Predicted intracellular proteins, Transcription factors	Evidence at protein level	Evidence at protein level	Evidence at protein level	Evidence at protein level	CAB009590, HPA063065	Uncertain		Supportive	Nucleus but not nucleoli	Expressed in all		cerebral cortex: 37.1
ETV5	ERM	ENSG00000244405	Ets variant 6	12	11649854-11895402	Cancer-related genes, Disease related genes, Predicted intracellular proteins, Transcription factors	Evidence at protein level	Evidence at protein level	Evidence at protein level	Evidence at protein level	HPA000264	Supportive		Supportive	Nucleoli, Cytoplasm	Expressed in all		bone marrow: 18.2
ETV6	TEL	ENSG00000139083	EWS RNA-binding protein 1	22	29268009-29300525	Cancer-related genes, Disease related genes, Plasma proteins, Predicted intracellular proteins	Evidence at protein level	Evidence at protein level	Evidence at protein level	Evidence at protein level	CAB004230, HPA051771, HPA062953	Supportive		Supportive	Nucleus but not nucleoli	Expressed in all		testis: 86.5
EWSR1	EWS	ENSG00000182944	Exostosin glycosyltransferase 1	8	117794490-118111853	Cancer-related genes, Disease related genes, Enzymes, Potential drug targets, Predicted intracellular proteins, Predicted membrane proteins	Evidence at protein level	Evidence at transcript level	Evidence at protein level	Evidence at protein level	HPA044394	Uncertain				Expressed in all		duodenum: 31.6
EXT1	LGCR, LGS, ttv	ENSG00000182197	Exostosin glycosyltransferase 2	11	44095549-44245429	Cancer-related genes, Disease related genes, Enzymes, Plasma proteins, Potential drug targets, Predicted membrane proteins	Evidence at protein level	Evidence at transcript level	Evidence at protein level	Evidence at protein level	HPA051715	Uncertain				Expressed in all		placenta: 50.2
EXT2	SOTV	ENSG00000151348	Enhancer of zeste 1 polycomb repressive complex 2 subunit	17	42700275-42745049	Cancer-related genes, Enzymes, Predicted intracellular proteins	Evidence at protein level	Evidence at protein level	Evidence at protein level	Evidence at protein level	HPA005478	Uncertain		Supportive	Nucleus but not nucleoli	Expressed in all		ovary: 39.2
EZH1	KIAA0388, KMT6B	ENSG00000108799	Enhancer of zeste 2 polycomb repressive complex 2 subunit	7	148807383-148884321	Cancer-related genes, Disease related genes, Enzymes, Plasma proteins, Potential drug targets, Predicted intracellular proteins	Evidence at protein level	Evidence at protein level	Evidence at protein level	Evidence at protein level	CAB009589, HPA029131	Supportive		Supportive	Nucleus but not nucleoli	Tissue enhanced	0	bone marrow: 16.8
EZH2	ENX-1, EZH1, KMT6, KMT6A	ENSG00000106462	Ezrin	6	158765741-158819412	Cancer-related genes, Cytoskeleton related proteins, Plasma proteins, Predicted intracellular proteins	Evidence at protein level	Evidence at protein level	Evidence at protein level	Evidence at protein level	CAB004035, HPA021616, CAB047324	Supportive		Supportive	Plasma membrane	Expressed in all		placenta: 190.1
EZR	VIL2	ENSG00000092820	Coagulation factor XIII, A1 polypeptide	6	6144085-6321013	Cancer-related genes, Candidate cardiovascular disease genes, Disease related genes, Enzymes, Plasma proteins, Potential drug targets, Predicted intracellular proteins	Evidence at protein level	Evidence at protein level	Evidence at protein level	Evidence at protein level	HPA001804, CAB002155, HPA047903	Supportive		Supportive	Plasma membrane, Cytoskeleton (Actin filaments), Nucleus but not nucleoli, Focal Adhesions	Expressed in all		placenta: 336.6
F13A1	F13A	ENSG00000124491	Coagulation factor XIII, B polypeptide	1	197039191-197067267	Cancer-related genes, Candidate cardiovascular disease genes, Disease related genes, Plasma proteins, Predicted secreted proteins	Evidence at protein level	Evidence at protein level	Evidence at protein level	Evidence at protein level	HPA003827, HPA052139	Supportive				Tissue enriched	75	duodenum: 0.8
F13B	FXIIIB	ENSG00000143278	Coagulation factor II (thrombin)	11	46719180-46739506	Cancer-related genes, Candidate cardiovascular disease genes, Disease related genes, Enzymes, FDA approved drug targets, Plasma proteins, Predicted intracellular proteins, Predicted secreted proteins	Evidence at protein level	Evidence at protein level	Evidence at protein level	Evidence at protein level	CAB016780, CAB018650, HPA051476, HPA054698	Supportive				Tissue enriched	2559	gallbladder: 0.2
F2		ENSG00000180210	Coagulation factor III (thromboplastin, tissue factor)	1	94529225-94541800	Cancer-related genes, Candidate cardiovascular disease genes, CD markers, Plasma proteins, Predicted intracellular proteins, Predicted membrane proteins	Evidence at protein level	Evidence at protein level	Evidence at protein level	Evidence at protein level	CAB009438, HPA049292	Uncertain		Supportive	Vesicles	Expressed in all		placenta: 90.9
F3	CD142	ENSG00000117525	Fatty acid binding protein 1, liver	2	88122982-88128116	Cancer-related genes, Plasma proteins, Predicted intracellular proteins	Evidence at protein level	Evidence at protein level	Evidence at protein level	Evidence at protein level	CAB002305, HPA028275	Supportive		Supportive	Cytoplasm, Nucleus but not nucleoli	Group enriched	10	kidney: 338.2
FABP1	L-FABP	ENSG00000163586	Fatty acid binding protein 2, intestinal	4	119317250-119322390	Cancer-related genes, Plasma proteins, Predicted intracellular proteins	Evidence at protein level	Evidence at protein level	Evidence at protein level	Evidence at protein level	HPA034607, CAB047325, CAB047326	Supportive		Uncertain	Cytoplasm, Cytoskeleton (Actin filaments), Plasma membrane	Group enriched	11	rectum: 25.5
FABP2	I-FABP	ENSG00000145384	Fatty acid binding protein 4, adipocyte	8	81478419-81483263	Cancer-related genes, Plasma proteins, Predicted intracellular proteins	Evidence at protein level	Evidence at protein level	Evidence at protein level	Evidence at protein level	HPA002188, CAB024961	Supportive		Supportive	Cytoplasm	Tissue enriched	23	placenta: 91.5
FABP4	A-FABP, aP2	ENSG00000170323	Fatty acid binding protein 5 (psoriasis-associated)	8	81280363-81284777	Cancer-related genes, Plasma proteins, Predicted intracellular proteins, Transporters	Evidence at protein level	Evidence at protein level	Evidence at protein level	Evidence at protein level	CAB017831, CAB040577, HPA051895	Supportive		Supportive	Plasma membrane, Cytoplasm	Tissue enriched	7	skin: 37.0
FABP5	E-FABP, KFABP, PA-FABP	ENSG00000164687	Fas (TNFRSF6)-associated via death domain	11	70203163-70207390	Cancer-related genes, Disease related genes, Predicted intracellular proteins	Evidence at protein level	Evidence at protein level	Evidence at protein level	Evidence at protein level	HPA001464, CAB010209	Supportive		Supportive	Nucleus but not nucleoli, Cytoplasm	Expressed in all		tonsil: 10.7
FADD	GIG3, MORT1	ENSG00000168040	Fas (TNFRSF6) associated factor 1	1	50439478-50960263	Cancer-related genes, Plasma proteins, Predicted intracellular proteins	Evidence at protein level	Evidence at protein level	Evidence at protein level	Evidence at protein level	HPA018253, CAB072814	Uncertain		Supportive	Nucleus	Expressed in all		testis: 34.4
FAF1	CGI-03, hFAF1, HFAF1s, UBXD12, UBXN3A	ENSG00000185104	Family with sequence similarity 129, member A	1	184790724-184974550	Cancer-related genes, Predicted intracellular proteins	Evidence at protein level	Evidence at protein level	Evidence at protein level	Evidence at protein level	HPA028172, HPA028231, HPA028657	Uncertain		Supportive	Plasma membrane, Cytoplasm	Expressed in all		heart muscle: 91.0
FAM129A	C1orf24, GIG39, NIBAN	ENSG00000135842	Family with sequence similarity 166, member A	9	137243584-137247770	Cancer-related genes, Predicted intracellular proteins	Evidence at protein level	Evidence at protein level	Evidence at transcript level	Evidence at protein level	HPA023307	Supportive				Tissue enriched	87	duodenum: 0.3
FAM166A		ENSG00000188163	Family with sequence similarity 46, member C	1	117605934-117628372	Cancer-related genes, Predicted intracellular proteins	Evidence at protein level	Evidence at transcript level	Evidence at transcript level	Evidence at protein level	HPA054049	Uncertain		Uncertain	Nucleus but not nucleoli	Mixed		bone marrow: 47.2
FAM46C	FLJ20202	ENSG00000183508	Fanconi anemia, complementation group A	16	89737549-89816657	Cancer-related genes, Disease related genes, Predicted intracellular proteins, Predicted membrane proteins	Evidence at protein level	Evidence at protein level	Evidence at protein level	Evidence at protein level	HPA063236			Supportive	Nucleus but not nucleoli	Mixed		testis: 13.1
FANCA	FA-H, FAA, FACA, FAH, FANCH	ENSG00000187741	Fanconi anemia, complementation group C	9	95099054-95317709	Cancer-related genes, Disease related genes, Plasma proteins, Predicted intracellular proteins	Evidence at protein level	Evidence at protein level	Evidence at protein level	Evidence at protein level	CAB017793, HPA030771	Uncertain		Supportive	Nucleus but not nucleoli	Expressed in all		testis: 9.8
FANCC	FA3, FAC, FACC	ENSG00000158169	Fanconi anemia, complementation group D2	3	10026414-10101930	Cancer-related genes, Disease related genes, Predicted intracellular proteins	Evidence at protein level	Evidence at protein level	Evidence at protein level	Evidence at protein level	CAB016117, HPA063742	Uncertain		Supportive	Nucleus, Nucleoli, Cytoplasm	Mixed		testis: 11.0
FANCD2	FA-D2, FACD, FAD, FANCD	ENSG00000144554	Fanconi anemia, complementation group E	6	35452361-35467103	Cancer-related genes, Disease related genes, Plasma proteins, Predicted intracellular proteins	Evidence at protein level	Evidence at protein level	Evidence at protein level	Evidence at protein level	CAB014893	Supportive		Supportive	Nucleus but not nucleoli	Mixed		placenta: 8.4
FANCE	FACE, FAE	ENSG00000112039	Fanconi anemia, complementation group F	11	22622519-22626787	Cancer-related genes, Disease related genes, Predicted intracellular proteins	Evidence at protein level	Evidence at transcript level	Evidence at protein level	Evidence at protein level						Mixed		fallopian tube: 7.6
FANCF	FAF	ENSG00000183161	Fanconi anemia, complementation group G	9	35073835-35080016	Cancer-related genes, Disease related genes, Predicted intracellular proteins	Evidence at protein level	Evidence at protein level	Evidence at protein level	Evidence at protein level	CAB008105, HPA045335	Uncertain		Supportive	Plasma membrane, Cytoplasm, Nucleoli	Mixed		lymph node: 5.3
FANCG	FAG, XRCC9	ENSG00000221829	Fibroblast activation protein, alpha	2	162170684-162245151	Cancer-related genes, Enzymes, Plasma proteins, Predicted intracellular proteins, Predicted secreted proteins	Evidence at protein level	Evidence at transcript level	Evidence at protein level	Evidence at protein level	HPA059739	Uncertain				Tissue enhanced	0	smooth muscle: 21.9
FAP	DPPIV	ENSG00000078098	Fas cell surface death receptor	10	88990531-89015785	Cancer-related genes, Candidate cardiovascular disease genes, CD markers, Disease related genes, Predicted membrane proteins, Predicted secreted proteins	Evidence at protein level	Evidence at protein level	Evidence at protein level	Evidence at protein level	HPA027444	Uncertain		Supportive	Plasma membrane, Cytoplasm	Mixed		rectum: 26.9
FAS	APO-1, APT1, CD95, FAS1, TNFRSF6	ENSG00000026103	Fas ligand (TNF superfamily, member 6)	1	172659018-172666874	Cancer-related genes, CD markers, Disease related genes, Plasma proteins, Predicted membrane proteins, RAS pathway related proteins	Evidence at protein level	Evidence at protein level	Evidence at protein level		HPA054959	Uncertain				Tissue enhanced	0	spleen: 2.6
FASLG	APT1LG1, CD178, FasL, TNFSF6	ENSG00000117560	Fatty acid synthase	17	82078338-82098332	Cancer-related genes, Enzymes, FDA approved drug targets, Plasma proteins, Predicted intracellular proteins	Evidence at protein level	Evidence at protein level	Evidence at protein level	Evidence at protein level	CAB005192, HPA006461, CAB015417, HPA056108	Supportive		Supportive	Cytoplasm, Plasma membrane	Tissue enriched	5	prostate: 32.1
FASN	FAS, SDR27X1	ENSG00000169710	FAT atypical cadherin 1	4	186587783-186726722	Cancer-related genes, Predicted intracellular proteins, Predicted membrane proteins, Predicted secreted proteins	Evidence at protein level	Evidence at transcript level	Evidence at protein level	Evidence at protein level	HPA001869, HPA023882	Uncertain				Mixed		colon: 29.6
FAT1	CDHF7, CDHR8, FAT	ENSG00000083857	Fibrillin 2	5	128257909-128659185	Cancer-related genes, Disease related genes, Plasma proteins, Predicted intracellular proteins, Predicted secreted proteins	Evidence at protein level	Evidence at protein level	Evidence at protein level	Evidence at protein level	HPA012853, CAB026401	Supportive		Uncertain	Cytoplasm, Nucleus but not nucleoli	Tissue enriched	12	testis: 6.6
FBN2	CCA, DA9	ENSG00000138829	F-box protein 11	2	47789316-47905793	Cancer-related genes, Disease related genes, Plasma proteins, Predicted intracellular proteins	Evidence at protein level	Evidence at protein level	Evidence at protein level	Evidence at protein level	HPA002690	Uncertain		Supportive	Nucleus	Expressed in all		testis: 38.1
FBXO11	FBX11, UBR6	ENSG00000138081	F-box protein 6	1	11664124-11674354	Cancer-related genes, Predicted intracellular proteins	Evidence at protein level	Evidence at transcript level	Evidence at protein level	Evidence at protein level	HPA051175	Uncertain				Expressed in all		lymph node: 12.9
FBXO6	FBG2, FBS2, FBX6, Fbx6b	ENSG00000116663	F-box and WD repeat domain containing 7, E3 ubiquitin protein ligase	4	152321259-152536101	Cancer-related genes, Predicted intracellular proteins, Predicted secreted proteins	Evidence at protein level	Evidence at protein level	Evidence at protein level		CAB013793, CAB029987	Supportive		Supportive	Nucleus but not nucleoli, Vesicles	Expressed in all		skin: 54.5
FBXW7	AGO, CDC4, FBW7, FBX30, FBXW6, FLJ11071, SEL-10, SEL10	ENSG00000109670	Fc fragment of IgE, low affinity II, receptor for (CD23)	19	7688758-7702146	Cancer-related genes, CD markers, Predicted intracellular proteins, Predicted membrane proteins	Evidence at protein level	Evidence at protein level	Evidence at protein level	Evidence at protein level	CAB002624, HPA008928	Supportive		Uncertain	Nucleus but not nucleoli	Group enriched	9	adipose tissue: 3.2
FCER2	CD23, CD23A, CLEC4J, FCE2	ENSG00000104921	Fc fragment of IgG, low affinity IIb, receptor (CD32)	1	161581311-161678654	Cancer-related genes, CD markers, Disease related genes, FDA approved drug targets, Predicted membrane proteins	Evidence at protein level	Evidence at protein level	Evidence at protein level	Evidence at protein level	CAB007796, HPA014730	Supportive				Tissue enriched	8	tonsil: 20.1
FCGR2B	CD32, CD32B, FCG2, FCGR2	ENSG00000072694	Fc receptor-like 4	1	157573749-157598080	Cancer-related genes, CD markers, Disease related genes, Predicted membrane proteins	Evidence at protein level	Evidence at transcript level	Evidence at protein level		HPA054030	Uncertain				Group enriched	9	spleen: 0.5
FCRL4	CD307d, FCRH4, IGFP2, IRTA1	ENSG00000163518	Flap structure-specific endonuclease 1	11	61792637-61797244	Cancer-related genes, Plasma proteins, Predicted intracellular proteins	Evidence at protein level	Evidence at protein level	Evidence at protein level	Evidence at protein level	CAB002262, HPA006581, HPA006748	Supportive		Supportive	Nucleus, Nucleoli, Plasma membrane, Mitochondria	Expressed in all		tonsil: 27.3
FEN1	FEN-1, MF1, RAD2	ENSG00000168496	FES proto-oncogene, tyrosine kinase	15	90883695-90895776	Cancer-related genes, Cytoskeleton related proteins, Disease related genes, Enzymes, Potential drug targets, Predicted intracellular proteins	Evidence at protein level	Evidence at protein level	Evidence at protein level	Evidence at protein level	HPA001376	Uncertain				Expressed in all		spleen: 64.0
FES	FPS	ENSG00000182511	FEV (ETS oncogene family)	2	218981087-218985657	Cancer-related genes, Disease related genes, Predicted intracellular proteins, Transcription factors	Evidence at protein level	Evidence at transcript level	Evidence at protein level							Group enriched	6	pancreas: 0.2
FEV	Pet-1	ENSG00000163497	Fibrinogen alpha chain	4	154583126-154590766	Cancer-related genes, Candidate cardiovascular disease genes, Disease related genes, FDA approved drug targets, Plasma proteins, Predicted secreted proteins	Evidence at protein level	Evidence at protein level	Evidence at protein level	Evidence at protein level	CAB016776, HPA051370, HPA064755	Supportive				Tissue enriched	273	stomach: 21.9
FGA		ENSG00000171560	Fibrinogen beta chain	4	154562956-154571086	Cancer-related genes, Candidate cardiovascular disease genes, Disease related genes, Plasma proteins, Predicted intracellular proteins, Predicted secreted proteins	Evidence at protein level	Evidence at protein level	Evidence at protein level	Evidence at protein level	HPA001900, HPA001901, CAB008624	Supportive				Tissue enriched	371	kidney: 17.8
FGB		ENSG00000171564	Fibroblast growth factor 1 (acidic)	5	142592178-142698070	Cancer-related genes, FDA approved drug targets, Predicted intracellular proteins, RAS pathway related proteins	Evidence at protein level	Evidence at protein level	Evidence at protein level	Evidence at protein level	HPA003265, CAB017519	Supportive		Supportive	Nucleus but not nucleoli	Group enriched	6	adipose tissue: 7.1
FGF1	AFGF, ECGF, ECGF-beta, ECGFA, ECGFB, FGF-alpha, FGFA, GLIO703, HBGF1	ENSG00000113578	Fibroblast growth factor 17	8	22042398-22048809	Cancer-related genes, Disease related genes, Predicted secreted proteins, RAS pathway related proteins	Evidence at protein level	Evidence at transcript level	Evidence at protein level		HPA052600	Uncertain				Mixed		spleen: 0.6
FGF17	FGF-13	ENSG00000158815	Fibroblast growth factor 18	5	171419656-171457623	Cancer-related genes, Predicted secreted proteins, RAS pathway related proteins	Evidence at protein level	Evidence at protein level	Evidence at protein level		HPA018795	Uncertain				Tissue enhanced	0	lung: 1.3
FGF18	FGF-18, ZFGF5	ENSG00000156427	Fibroblast growth factor 19	11	69698232-69704642	Cancer-related genes, Predicted secreted proteins, RAS pathway related proteins	Evidence at protein level	Evidence at transcript level	Evidence at protein level	Evidence at protein level	HPA036082	Uncertain				Tissue enriched	27	small intestine: 6.1
FGF19		ENSG00000162344	Fibroblast growth factor 2 (basic)	4	122826708-122898236	Cancer-related genes, Candidate cardiovascular disease genes, FDA approved drug targets, Predicted intracellular proteins, RAS pathway related proteins	Evidence at protein level	Evidence at protein level	Evidence at protein level	Evidence at protein level	CAB000125	Uncertain		Supportive	Nucleus	Mixed		adipose tissue: 17.4
FGF2	FGFB	ENSG00000138685	Fibroblast growth factor 23	12	4368227-4379728	Cancer-related genes, Disease related genes, Plasma proteins, Predicted secreted proteins, RAS pathway related proteins	Evidence at protein level	Evidence at transcript level	Evidence at protein level							Tissue enriched	6	adipose tissue: 0.0
FGF23		ENSG00000118972	Fibroblast growth factor 3	11	69810224-69819024	Cancer-related genes, Disease related genes, Predicted secreted proteins, RAS pathway related proteins	Evidence at protein level	Evidence at protein level	Evidence at protein level		HPA012692	Uncertain	Uncertain	Uncertain	Nucleus but not nucleoli, Cytoplasm	Not detected		adipose tissue: 0.0
FGF3	HBGF-3, INT2	ENSG00000186895	Fibroblast growth factor 4	11	69771016-69775403	Cancer-related genes, Predicted secreted proteins, RAS pathway related proteins	Evidence at protein level	Evidence at transcript level	Evidence at protein level		HPA011209	Uncertain				Not detected		testis: 0.2
FGF4	HBGF-4, HST, HST-1, HSTF1, K-FGF, KFGF	ENSG00000075388	Fibroblast growth factor 6	12	4428155-4445614	Cancer-related genes, Predicted intracellular proteins, RAS pathway related proteins	Evidence at protein level	Evidence at transcript level	Evidence at protein level							Tissue enriched	23	esophagus: 0.1
FGF6		ENSG00000111241	Fibroblast growth factor 7	15	49423096-49488775	Cancer-related genes, Predicted intracellular proteins, Predicted secreted proteins, RAS pathway related proteins	Evidence at protein level	Evidence at transcript level	Evidence at protein level	Evidence at protein level	HPA043605	Uncertain		Uncertain	Nucleus, Nucleoli	Tissue enhanced	0	urinary bladder: 25.4
FGF7	KGF	ENSG00000140285	Fibroblast growth factor 8 (androgen-induced)	10	101770130-101780369	Cancer-related genes, Disease related genes, Predicted intracellular proteins, Predicted secreted proteins, RAS pathway related proteins	Evidence at protein level	Evidence at transcript level	Evidence at protein level							Not detected		cerebral cortex: 0.2
FGF8	AIGF	ENSG00000107831	Fibroblast growth factor 9	13	21671383-21704498	Cancer-related genes, Disease related genes, Predicted intracellular proteins, RAS pathway related proteins	Evidence at protein level	Evidence at transcript level	Evidence at protein level		CAB004392	Uncertain				Tissue enhanced	0	adrenal gland: 3.0
FGF9		ENSG00000102678	Fibroblast growth factor binding protein 1	4	15935569-15938740	Cancer-related genes, Predicted secreted proteins	Evidence at protein level	Evidence at protein level	Evidence at protein level	Evidence at protein level	HPA004332	Supportive				Tissue enriched	7	tonsil: 31.8
FGFBP1	FGFBP, HBP17	ENSG00000137440	Fibroblast growth factor receptor 1	8	38411138-38468834	Cancer-related genes, CD markers, Disease related genes, Enzymes, FDA approved drug targets, Plasma proteins, Predicted intracellular proteins, Predicted membrane proteins, Predicted secreted proteins, RAS pathway related proteins	Evidence at protein level	Evidence at protein level	Evidence at protein level	Evidence at protein level	CAB033614, HPA056402	Uncertain				Expressed in all		ovary: 70.5
FGFR1	BFGFR, CD331, CEK, FLG, FLT2, H2, H3, H4, H5, KAL2, N-SAM	ENSG00000077782	FGFR1 oncogene partner	6	166999182-167052713	Cancer-related genes, Disease related genes, Predicted intracellular proteins	Evidence at protein level	Evidence at transcript level	Evidence at protein level	Evidence at protein level						Expressed in all		testis: 45.8
FGFR1OP	FOP	ENSG00000213066	Fibroblast growth factor receptor 2	10	121478334-121598458	Cancer-related genes, CD markers, Disease related genes, Enzymes, FDA approved drug targets, Plasma proteins, Predicted intracellular proteins, Predicted membrane proteins, Predicted secreted proteins, RAS pathway related proteins	Evidence at protein level	Evidence at protein level	Evidence at protein level	Evidence at protein level	CAB010886, HPA035305, HPA056562	Uncertain		Supportive	Vesicles, Cell Junctions, Nucleus	Mixed		skin: 56.0
FGFR2	BEK, CD332, CEK3, CFD1, ECT1, JWS, K-SAM, KGFR, TK14, TK25	ENSG00000066468	Fibroblast growth factor receptor 3	4	1793307-1808872	Cancer-related genes, CD markers, Disease related genes, Enzymes, Potential drug targets, Predicted intracellular proteins, Predicted membrane proteins, Predicted secreted proteins, RAS pathway related proteins	Evidence at protein level	Evidence at protein level	Evidence at protein level	Evidence at protein level	CAB004231, HPA067204	Supportive		Supportive	Endoplasmic reticulum	Tissue enriched	7	esophagus: 26.9
FGFR3	ACH, CD333, CEK2, JTK4	ENSG00000068078	Fibroblast growth factor receptor 4	5	177086886-177098144	Cancer-related genes, CD markers, Enzymes, Plasma proteins, Predicted membrane proteins, Predicted secreted proteins, RAS pathway related proteins	Evidence at protein level	Evidence at protein level	Evidence at protein level	Evidence at protein level	CAB005196, HPA027273, HPA027369, HPA028251	Uncertain		Uncertain	Nucleus but not nucleoli, Cytoplasm	Tissue enhanced	0	kidney: 18.0
FGFR4	CD334, JTK2	ENSG00000160867	Fibrinogen gamma chain	4	154604134-154612967	Cancer-related genes, Candidate cardiovascular disease genes, Disease related genes, Plasma proteins, Predicted intracellular proteins, Predicted secreted proteins	Evidence at protein level	Evidence at protein level	Evidence at protein level	Evidence at protein level	HPA027529, CAB033120	Supportive		Uncertain		Tissue enriched	254	gallbladder: 23.2
FGG		ENSG00000171557	Fumarate hydratase	1	241497603-241519761	Cancer-related genes, Citric acid cycle related proteins, Disease related genes, Enzymes, Mitochondrial proteins, Plasma proteins, Potential drug targets, Predicted intracellular proteins	Evidence at protein level	Evidence at protein level	Evidence at protein level	Evidence at protein level	CAB017785, HPA025770, HPA025948, HPA027341	Supportive	Uncertain	Supportive	Mitochondria	Expressed in all		heart muscle: 87.2
FH	fumarase	ENSG00000091483	Fragile histidine triad	3	59749310-61251459	Cancer-related genes, Disease related genes, Enzymes, Potential drug targets, Predicted intracellular proteins	Evidence at protein level	Evidence at protein level	Evidence at protein level	Evidence at protein level	CAB002684, HPA018840, HPA018909	Supportive		Uncertain	Nucleoli, Plasma membrane	Expressed in all		smooth muscle: 113.1
FHIT	AP3Aase, FRA3B	ENSG00000189283	C-fos induced growth factor (vascular endothelial growth factor D)	X	15345591-15384376	Cancer-related genes, Plasma proteins, Predicted secreted proteins, RAS pathway related proteins	Evidence at protein level	Evidence at transcript level	Evidence at protein level	Evidence at protein level	HPA027342	Uncertain				Tissue enhanced	0	adipose tissue: 8.2
FIGF	VEGF-D, VEGFD	ENSG00000165197	Factor interacting with PAPOLA and CPSF1	4	53377643-54295272	Cancer-related genes, Disease related genes, Predicted intracellular proteins	Evidence at protein level	Evidence at protein level	Evidence at protein level	Evidence at protein level	HPA037475, HPA058202	Supportive		Supportive	Nucleus but not nucleoli	Expressed in all		testis: 35.3
FIP1L1	DKFZp586K0717, FIP1	ENSG00000145216	FK506 binding protein 5	6	35573585-35728583	Cancer-related genes, Enzymes, Plasma proteins, Predicted intracellular proteins	Evidence at protein level	Evidence at protein level	Evidence at protein level	Evidence at protein level	CAB009315, HPA031092, HPA031093, HPA031095	Supportive		Supportive	Nucleus but not nucleoli	Expressed in all		adipose tissue: 274.3
FKBP5	FKBP51, FKBP54, P54, PPIase, Ptg-10	ENSG00000096060	FK506 binding protein 8, 38kDa	19	18531751-18544077	Cancer-related genes, Enzymes, Mitochondrial proteins, Plasma proteins, Predicted intracellular proteins, Predicted membrane proteins	Evidence at protein level	Evidence at protein level	Evidence at protein level	Evidence at protein level	CAB025346, HPA045177	Supportive		Supportive	Mitochondria, Cytoplasm, Endoplasmic reticulum	Expressed in all		testis: 176.6
FKBP8	FKBP38, FKBPr38	ENSG00000105701	Folliculin	17	17212212-17237188	Cancer-related genes, Disease related genes, Predicted intracellular proteins	Evidence at protein level	Evidence at protein level	Evidence at protein level	Evidence at protein level	CAB015158, HPA028760	Supportive		Supportive	Cytoplasm, Plasma membrane	Expressed in all		gallbladder: 22.0
FLCN	BHD, MGC17998, MGC23445	ENSG00000154803	Filaggrin	1	152302175-152325203	Cancer-related genes, Disease related genes, Plasma proteins, Predicted intracellular proteins	Evidence at protein level	Evidence at protein level	Evidence at protein level	Evidence at protein level	CAB002210, HPA027505, HPA030188, HPA030189	Supportive		Supportive	Vesicles	Tissue enriched	52	esophagus: 5.9
FLG		ENSG00000143631	Fli-1 proto-oncogene, ETS transcription factor	11	128686535-128813267	Cancer-related genes, Disease related genes, Predicted intracellular proteins, Transcription factors	Evidence at protein level	Evidence at transcript level	Evidence at protein level	Evidence at protein level						Expressed in all		spleen: 45.2
FLI1	EWSR2, SIC-1	ENSG00000151702	Fms-related tyrosine kinase 1	13	28300344-28495128	Cancer-related genes, Disease related genes, Enzymes, FDA approved drug targets, Plasma proteins, Predicted intracellular proteins, Predicted membrane proteins, Predicted secreted proteins, RAS pathway related proteins	Evidence at protein level	Evidence at protein level	Evidence at protein level	Evidence at protein level	HPA011740, HPA014290, CAB068189, CAB068190	Supportive				Tissue enriched	8	thyroid gland: 44.8
FLT1	FLT, VEGFR1	ENSG00000102755	Fms-related tyrosine kinase 3	13	28003274-28100592	Cancer-related genes, CD markers, Disease related genes, Enzymes, FDA approved drug targets, Predicted membrane proteins	Evidence at protein level	Evidence at transcript level	Evidence at protein level	Evidence at protein level	CAB018358	Uncertain				Tissue enhanced	0	tonsil: 3.2
FLT3	CD135, FLK2, STK1	ENSG00000122025	Fms-related tyrosine kinase 4	5	180601506-180649624	Cancer-related genes, Disease related genes, Enzymes, FDA approved drug targets, Plasma proteins, Predicted intracellular proteins, Predicted membrane proteins, Predicted secreted proteins, RAS pathway related proteins	Evidence at protein level	Evidence at protein level	Evidence at protein level	Evidence at protein level	CAB000099			Supportive	Nucleus but not nucleoli, Plasma membrane, Cell Junctions	Mixed		spleen: 12.8
FLT4	PCL, VEGFR3	ENSG00000037280	Flavin containing monooxygenase 5	1	147175351-147243050	Cancer-related genes, Enzymes, Predicted intracellular proteins, Predicted membrane proteins, Predicted secreted proteins	Evidence at protein level	Evidence at protein level	Evidence at transcript level	Evidence at protein level	HPA012373	Uncertain		Supportive	Cytoplasm, Endoplasmic reticulum	Tissue enhanced	0	small intestine: 46.2
FMO5		ENSG00000131781	Fibronectin 1	2	215360440-215436172	Cancer-related genes, Candidate cardiovascular disease genes, Disease related genes, FDA approved drug targets, Plasma proteins, Predicted intracellular proteins, Predicted secreted proteins	Evidence at protein level	Evidence at protein level	Evidence at protein level	Evidence at protein level	CAB000126, HPA027066	Supportive				Tissue enhanced	0	liver: 721.6
FN1	CIG, FINC, GFND2, LETS, MSF	ENSG00000115414	Formin binding protein 1	9	129887187-130043194	Cancer-related genes, Cytoskeleton related proteins, Disease related genes, Plasma proteins, Predicted intracellular proteins	Evidence at protein level	Evidence at protein level	Evidence at protein level	Evidence at protein level	HPA019691, HPA022119	Supportive				Expressed in all		lymph node: 62.3
FNBP1	FBP17, KIAA0554	ENSG00000187239	Folate hydrolase (prostate-specific membrane antigen) 1	11	49146635-49208670	Cancer-related genes, Enzymes, FDA approved drug targets, Plasma proteins, Predicted intracellular proteins, Predicted membrane proteins	Evidence at protein level	Evidence at protein level	Evidence at protein level	Evidence at protein level	CAB001451, HPA010593	Supportive				Tissue enhanced	0	small intestine: 60.1
FOLH1	FOLH, GCP2, GCPII, NAALAD1, NAALAdase, PSM, PSMA	ENSG00000086205	FBJ murine osteosarcoma viral oncogene homolog	14	75278774-75282230	Cancer-related genes, Predicted intracellular proteins, Transcription factors	Evidence at protein level	Evidence at protein level	Evidence at protein level	Evidence at protein level	HPA018531	Uncertain		Supportive	Nucleus but not nucleoli	Expressed in all		bone marrow: 1281.1
FOS	AP-1, c-fos	ENSG00000170345	FOS-like antigen 1	11	65892049-65900573	Cancer-related genes, Plasma proteins, Predicted intracellular proteins, Transcription factors	Evidence at protein level	Evidence at protein level	Evidence at protein level	Evidence at protein level	CAB004396, HPA030728	Uncertain		Supportive	Nucleus but not nucleoli	Tissue enhanced	0	urinary bladder: 19.8
FOSL1	fra-1	ENSG00000175592	Forkhead box A1	14	37589984-37596059	Cancer-related genes, Predicted intracellular proteins, Transcription factors	Evidence at protein level	Evidence at protein level	Evidence at protein level	Evidence at protein level	CAB011595, HPA050505	Supportive		Supportive	Nucleus, Nucleoli	Tissue enhanced	0	urinary bladder: 26.2
FOXA1	HNF3A	ENSG00000129514	Forkhead box A2	20	22581005-22585455	Cancer-related genes, Predicted intracellular proteins, Transcription factors	Evidence at protein level	Evidence at protein level	Evidence at protein level	Evidence at protein level	CAB001388, HPA066846	Uncertain		Supportive	Nucleus but not nucleoli, Cell Junctions	Tissue enhanced	0	liver: 8.8
FOXA2	HNF3B	ENSG00000125798	Forkhead box J1	17	76136333-76141299	Cancer-related genes, Disease related genes, Predicted intracellular proteins, Transcription factors	Evidence at protein level	Evidence at protein level	Evidence at transcript level		HPA005714	Supportive				Tissue enriched	7	lung: 7.8
FOXJ1	FKHL13, HFH-4, HFH4	ENSG00000129654	Forkhead box L2	3	138944224-138947140	Cancer-related genes, Disease related genes, Predicted intracellular proteins, Transcription factors	Evidence at protein level	Evidence at protein level	Evidence at protein level	Evidence at protein level	HPA069613	Supportive		Supportive	Nucleus, Cytoskeleton (Cytokinetic bridge)	Group enriched	9	adrenal gland: 0.9
FOXL2	BPES, BPES1	ENSG00000183770	Forkhead box M1	12	2857681-2877040	Cancer-related genes, Predicted intracellular proteins, Transcription factors	Evidence at protein level	Evidence at protein level	Evidence at protein level	Evidence at protein level	CAB017832, HPA029974, HPA029975, HPA029976	Supportive		Uncertain	Nucleus but not nucleoli, Cytoplasm, Vesicles	Mixed		testis: 22.1
FOXM1	FKHL16, HFH-11, HNF-3, INS-1, MPHOSPH2, MPP2, TGT3, trident	ENSG00000111206	Forkhead box O1	13	40555667-40666597	Cancer-related genes, Disease related genes, Predicted intracellular proteins, Transcription factors	Evidence at protein level	Evidence at protein level	Evidence at protein level	Evidence at protein level	HPA001252, CAB022326	Uncertain	Uncertain	Supportive	Nucleus but not nucleoli, Cytoplasm	Expressed in all		ovary: 56.5
FOXO1	FKH1, FKHR, FOXO1A	ENSG00000150907	Forkhead box O3	6	108559835-108684774	Cancer-related genes, Disease related genes, Predicted intracellular proteins, Transcription factors	Evidence at protein level	Evidence at protein level	Evidence at protein level	Evidence at protein level	CAB004074, HPA063104	Supportive		Supportive	Nucleus	Expressed in all		bone marrow: 31.8
FOXO3	AF6q21, FKHRL1, FOXO2, FOXO3A	ENSG00000118689	Forkhead box O4	X	71096197-71103535	Cancer-related genes, Disease related genes, Predicted intracellular proteins, RAS pathway related proteins, Transcription factors	Evidence at protein level	Evidence at protein level	Evidence at protein level	Evidence at protein level	HPA039560, HPA040232	Uncertain		Supportive	Nucleus but not nucleoli, Cytoplasm	Tissue enriched	6	testis: 22.4
FOXO4	AFX1, MLLT7	ENSG00000184481	Forkhead box P1	3	70954693-71583989	Cancer-related genes, Disease related genes, Plasma proteins, Predicted intracellular proteins, Transcription factors	Evidence at protein level	Evidence at protein level	Evidence at protein level	Evidence at protein level	HPA003876, CAB011501	Supportive		Supportive	Nucleus but not nucleoli	Expressed in all		ovary: 29.6
FOXP1	12CC4, hFKH1B, HSPC215, QRF1	ENSG00000114861	Forkhead box Q1	6	1312473-1314187	Cancer-related genes, Predicted intracellular proteins, Transcription factors	Evidence at transcript level	Evidence at transcript level	Evidence at transcript level		HPA059700			Uncertain	Nucleus	Tissue enriched	8	urinary bladder: 6.4
FOXQ1	HFH1	ENSG00000164379	FSHD region gene 1 family, member B	20	30377181-30399334	Cancer-related genes, Predicted intracellular proteins	Evidence at transcript level	Evidence at transcript level	Evidence at transcript level							Expressed in all		small intestine: 14.6
FRG1B	bA348I14.2, C20orf80	ENSG00000149531	FERM domain containing 7	X	132076993-132128020	Cancer-related genes, Cytoskeleton related proteins, Disease related genes, Predicted intracellular proteins	Evidence at protein level	Evidence at transcript level	Evidence at protein level		HPA000886	Uncertain				Group enriched	10	prostate: 0.1
FRMD7	FLJ43346, NYS, NYS1	ENSG00000165694	Fascin actin-bundling protein 1	7	5592823-5606655	Cancer-related genes, Plasma proteins, Predicted intracellular proteins	Evidence at protein level	Evidence at protein level	Evidence at protein level	Evidence at protein level	CAB000121, HPA005723, CAB035991	Supportive		Supportive	Cytoplasm, Plasma membrane	Expressed in all		spleen: 36.7
FSCN1	FLJ38511, p55, SNL	ENSG00000075618	Follicle stimulating hormone, beta polypeptide	11	30231016-30235261	Cancer-related genes, Disease related genes, Predicted secreted proteins	Evidence at protein level	No evidence	Evidence at protein level							Not detected		adipose tissue: 0.0
FSHB		ENSG00000131808	Follistatin	5	53480409-53487134	Cancer-related genes, Candidate cardiovascular disease genes, Plasma proteins, Predicted intracellular proteins, Predicted secreted proteins	Evidence at protein level	Evidence at transcript level	Evidence at protein level	Evidence at protein level	HPA018155, CAB026025	Uncertain				Tissue enhanced	0	placenta: 20.6
FST	FS	ENSG00000134363	Follistatin-like 3 (secreted glycoprotein)	19	676365-683390	Cancer-related genes, Disease related genes, Predicted intracellular proteins, Predicted secreted proteins	Evidence at protein level	Evidence at transcript level	Evidence at protein level	Evidence at protein level	CAB024899, HPA045378	Uncertain		Uncertain	Nucleus but not nucleoli	Expressed in all		placenta: 128.7
FSTL3	FLRG, FSRP	ENSG00000070404	Ferritin, heavy polypeptide 1	11	61959718-61967660	Cancer-related genes, Candidate cardiovascular disease genes, Disease related genes, Enzymes, FDA approved drug targets, Plasma proteins, Predicted intracellular proteins	Evidence at protein level	Evidence at transcript level	Evidence at protein level	Evidence at protein level	CAB008623, HPA043650	Uncertain		Uncertain	Cytoskeleton (Microtubules)	Expressed in all		appendix: 941.1
FTH1	FHC, FTH, FTHL6, PIG15, PLIF	ENSG00000167996	Ferritin, light polypeptide	19	48965301-48966878	Cancer-related genes, Candidate cardiovascular disease genes, Disease related genes, FDA approved drug targets, Plasma proteins, Predicted intracellular proteins	Evidence at protein level	Evidence at protein level	Evidence at protein level	Evidence at protein level	CAB020769, HPA041602	Supportive		Uncertain	Cytoplasm	Expressed in all		kidney: 3106.3
FTL	MGC71996, NBIA3	ENSG00000087086	Far upstream element (FUSE) binding protein 1	1	77944055-77979110	Cancer-related genes, Plasma proteins, Predicted intracellular proteins	Evidence at protein level	Evidence at protein level	Evidence at protein level	Evidence at protein level	HPA006149	Supportive		Supportive	Nucleus but not nucleoli	Expressed in all		tonsil: 40.3
FUBP1	FBP, FUBP	ENSG00000162613	FUS RNA binding protein	16	31180110-31194871	Cancer-related genes, Disease related genes, Plasma proteins, Predicted intracellular proteins	Evidence at protein level	Evidence at protein level	Evidence at protein level	Evidence at protein level	HPA008784, CAB033036, CAB058691	Supportive		Supportive	Nucleus but not nucleoli	Expressed in all		ovary: 90.3
FUS	ALS6, FUS1, hnRNP-P2, HNRNPP2, TLS	ENSG00000089280	Frizzled class receptor 1	7	91264364-91271326	Cancer-related genes, G-protein coupled receptors, Plasma proteins, Predicted membrane proteins, Transporters	Evidence at protein level	Evidence at protein level	Evidence at protein level	Evidence at protein level	CAB013008	Uncertain		Supportive	Plasma membrane	Mixed		thyroid gland: 16.5
FZD1	DKFZp564G072	ENSG00000157240	Frizzled class receptor 2	17	44557459-44559570	Cancer-related genes, G-protein coupled receptors, Predicted membrane proteins	Evidence at protein level	Evidence at transcript level	Evidence at transcript level	Evidence at protein level	HPA057667	Uncertain		Uncertain	Nucleus, Cell Junctions	Mixed		placenta: 3.6
FZD2		ENSG00000180340	Glucose-6-phosphate dehydrogenase	X	154531391-154547572	Cancer-related genes, Disease related genes, Enzymes, Plasma proteins, Potential drug targets, Predicted intracellular proteins	Evidence at protein level	Evidence at protein level	Evidence at protein level	Evidence at protein level	HPA000247, HPA000834	Supportive		Supportive	Cytoplasm, Vesicles, Microtubule organizing center, Centrosome	Expressed in all		testis: 71.9
G6PD	G6PD1	ENSG00000160211	Growth arrest and DNA-damage-inducible, alpha	1	67685061-67688338	Cancer-related genes, Predicted intracellular proteins	Evidence at protein level	Evidence at protein level	Evidence at protein level		HPA053420			Supportive	Nucleus but not nucleoli	Expressed in all		liver: 93.4
GADD45A	DDIT1, GADD45	ENSG00000116717	Growth arrest and DNA-damage-inducible, gamma	9	89605013-89606555	Cancer-related genes, Plasma proteins, Predicted intracellular proteins	Evidence at protein level	Evidence at transcript level	Evidence at protein level	Evidence at protein level	HPA023606	Uncertain		Uncertain	Nucleus	Mixed		liver: 32.1
GADD45G	CR6, DDIT2, GADD45gamma, GRP17	ENSG00000130222	Growth arrest-specific 1	9	86944363-86947189	Cancer-related genes, Predicted secreted proteins	Evidence at protein level	Evidence at transcript level	Evidence at protein level	Evidence at protein level	CAB024164, HPA066902	Uncertain				Tissue enhanced	0	smooth muscle: 43.0
GAS1		ENSG00000180447	Growth arrest-specific 7	17	9910609-10198551	Cancer-related genes, Disease related genes, Predicted intracellular proteins	Evidence at protein level	Evidence at protein level	Evidence at protein level	Evidence at protein level	HPA004838, HPA064678	Supportive		Uncertain	Plasma membrane, Cytoskeleton (Actin filaments), Focal Adhesions	Expressed in all		cerebral cortex: 77.3
GAS7	KIAA0394, MGC1348	ENSG00000007237	Gastrin	17	41712326-41715969	Cancer-related genes, Predicted secreted proteins	Evidence at protein level	Evidence at protein level	Evidence at protein level		CAB000038	Supportive				Tissue enriched	226	duodenum: 44.3
GAST	GAS	ENSG00000184502	GATA binding protein 1 (globin transcription factor 1)	X	48786554-48794311	Cancer-related genes, Disease related genes, Predicted intracellular proteins, Transcription factors	Evidence at protein level	Evidence at protein level	Evidence at protein level	Evidence at protein level	HPA000232, HPA000233, CAB009195	Supportive				Tissue enriched	30	placenta: 0.8
GATA1	ERYF1, GATA-1, GF1, NF-E1, NFE1	ENSG00000102145	GATA binding protein 2	3	128479427-128493185	Cancer-related genes, Disease related genes, Predicted intracellular proteins, Transcription factors	Evidence at protein level	Evidence at protein level	Evidence at protein level		HPA005633, CAB024847	Supportive		Supportive	Nucleus but not nucleoli	Tissue enhanced	0	endometrium: 20.6
GATA2	NFE1B	ENSG00000179348	GATA binding protein 3	10	8053604-8075198	Cancer-related genes, Disease related genes, Plasma proteins, Predicted intracellular proteins, Transcription factors	Evidence at protein level	Evidence at protein level	Evidence at protein level	Evidence at protein level	CAB016217, HPA029730, HPA029731	Supportive		Supportive	Nucleus, Nucleoli	Tissue enhanced	0	urinary bladder: 34.2
GATA3	HDR	ENSG00000107485	Glutamate-cysteine ligase, modifier subunit	1	93885205-93909456	Cancer-related genes, Predicted intracellular proteins	Evidence at protein level	Evidence at protein level	Evidence at protein level	Evidence at protein level	CAB009568, HPA023696, CAB040554, HPA053656	Supportive		Supportive	Nucleus, Plasma membrane, Cytoplasm	Expressed in all		liver: 20.7
GCLM	GLCLR	ENSG00000023909	Growth differentiation factor 15	19	18374731-18389176	Cancer-related genes, Plasma proteins, Predicted intracellular proteins, Predicted secreted proteins	Evidence at protein level	Evidence at protein level	Evidence at protein level	Evidence at protein level	HPA011191, CAB062554	Supportive		Supportive	Golgi apparatus	Tissue enhanced	0	liver: 49.5
GDF15	MIC-1, MIC1, NAG-1, PDF, PLAB, PTGFB	ENSG00000130513	Glial cell derived neurotrophic factor	5	37812677-37839686	Cancer-related genes, Disease related genes, Predicted intracellular proteins, Predicted secreted proteins	Evidence at protein level	Evidence at transcript level	Evidence at protein level		CAB005210	Uncertain				Mixed		placenta: 3.4
GDNF	ATF1, ATF2, HFB1-GDNF	ENSG00000168621	Growth hormone 1	17	63917200-63918838	Cancer-related genes, Candidate cardiovascular disease genes, Disease related genes, Predicted intracellular proteins, Predicted secreted proteins	Evidence at protein level	Evidence at protein level	Evidence at protein level		HPA043715	Supportive				Tissue enriched	42	endometrium: 0.3
GH1	GH, GH-N, GHN, hGH-N	ENSG00000259384	Growth hormone 2	17	63880215-63881935	Cancer-related genes, Predicted secreted proteins	Evidence at protein level	Evidence at protein level	Evidence at protein level	Evidence at protein level	HPA043715	Supportive				Tissue enriched	365	smooth muscle: 0.4
GH2	GH-V , GH2, GHL, GHV, hGH-V	ENSG00000136487	Gap junction protein, alpha 1, 43kDa	6	121435692-121449727	Cancer-related genes, Disease related genes, Predicted membrane proteins	Evidence at protein level	Evidence at protein level	Evidence at protein level	Evidence at protein level	CAB010753, HPA035097	Supportive				Mixed		skin: 285.9
GJA1	CX43, GJAL, ODD, ODDD, ODOD, SDTY3	ENSG00000152661	Gap junction protein, beta 5, 31.1kDa	1	34755047-34758512	Cancer-related genes, Predicted membrane proteins	Evidence at transcript level	Evidence at transcript level	Evidence at transcript level		HPA038146	Uncertain				Group enriched	6	urinary bladder: 5.5
GJB5	CX31.1	ENSG00000189280	Glyoxalase I	6	38675925-38703141	Cancer-related genes, Enzymes, Plasma proteins, Predicted intracellular proteins	Evidence at protein level	Evidence at protein level	Evidence at protein level	Evidence at protein level	CAB040541, CAB040542, HPA059791	Supportive		Supportive	Nucleus, Plasma membrane, Cytoplasm	Expressed in all		prostate: 166.6
GLO1	GLOD1	ENSG00000124767	Geminin, DNA replication inhibitor	6	24774931-24786099	Cancer-related genes, Predicted intracellular proteins	Evidence at protein level	Evidence at protein level	Evidence at protein level	Evidence at protein level	CAB011458, CAB047327, CAB047328, HPA049977, HPA054597	Supportive		Supportive	Nucleus, Cytoplasm	Expressed in all		pancreas: 43.4
GMNN	Gem	ENSG00000112312	Guanine monphosphate synthase	3	155870536-155944026	Cancer-related genes, Disease related genes, Enzymes, Plasma proteins, Potential drug targets, Predicted intracellular proteins	Evidence at protein level	Evidence at transcript level	Evidence at protein level	Evidence at protein level	HPA046630, HPA050682	Uncertain		Uncertain	Cytoplasm	Expressed in all		testis: 72.6
GMPS		ENSG00000163655	Guanine nucleotide binding protein (G protein), alpha 11 (Gq class)	19	3094410-3124004	Cancer-related genes, Disease related genes, Predicted intracellular proteins	Evidence at protein level	Evidence at protein level	Evidence at protein level	Evidence at protein level	HPA048886	Uncertain				Expressed in all		small intestine: 98.1
GNA11	FBH, FBH2, FHH2, HHC2	ENSG00000088256	Guanine nucleotide binding protein (G protein), alpha 13	17	65010715-65056839	Cancer-related genes, Plasma proteins, Predicted intracellular proteins	Evidence at protein level	Evidence at protein level	Evidence at protein level	Evidence at protein level	HPA010087	Uncertain		Supportive	Cytoplasm	Expressed in all		bone marrow: 79.4
GNA13	G13, MGC46138	ENSG00000120063	Guanine nucleotide binding protein (G protein), alpha inhibiting activity polypeptide 1	7	80133955-80219402	Cancer-related genes, Plasma proteins, Predicted intracellular proteins	Evidence at protein level	Evidence at protein level	Evidence at protein level	Evidence at protein level	CAB022449	Uncertain				Expressed in all		cerebral cortex: 50.4
GNAI1		ENSG00000127955	Guanine nucleotide binding protein (G protein), q polypeptide	9	77716087-78031458	Cancer-related genes, Disease related genes, Predicted intracellular proteins	Evidence at protein level	Evidence at protein level	Evidence at protein level	Evidence at protein level	CAB010036, HPA048886	Uncertain		Uncertain	Nucleus but not nucleoli, Plasma membrane, Cytoplasm	Expressed in all		cerebral cortex: 41.9
GNAQ	G-ALPHA-q, GAQ	ENSG00000156052	GNAS complex locus	20	58839718-58911192	Cancer-related genes, Disease related genes, Predicted intracellular proteins, Predicted secreted proteins	Evidence at protein level	Evidence at protein level	Evidence at protein level	Evidence at protein level	CAB010337, HPA018122, HPA027478, HPA028386	Uncertain				Expressed in all		thyroid gland: 800.1
GNAS	GNAS1, GNASXL, GPSA, NESP, NESP55, SCG6	ENSG00000087460	Guanine nucleotide binding protein (G protein), beta polypeptide 1	1	1785285-1891117	Cancer-related genes, Plasma proteins, Predicted intracellular proteins, RAS pathway related proteins	Evidence at protein level	Evidence at protein level	Evidence at protein level	Evidence at protein level	HPA040736	Supportive		Uncertain	Plasma membrane, Golgi apparatus	Expressed in all		cerebral cortex: 210.6
GNB1		ENSG00000078369	N-acetylglucosamine-1-phosphate transferase, alpha and beta subunits	12	101745497-101830938	Cancer-related genes, Disease related genes, Enzymes, Potential drug targets, Predicted intracellular proteins, Predicted membrane proteins	Evidence at protein level	Evidence at protein level	Evidence at protein level	Evidence at protein level	HPA042343	Uncertain				Expressed in all		rectum: 25.6
GNPTAB	GNPTA, KIAA1208, MGC4170	ENSG00000111670	Golgin A5	14	92794231-92839963	Cancer-related genes, Disease related genes, Predicted intracellular proteins, Predicted membrane proteins	Evidence at protein level	Evidence at protein level	Evidence at protein level	Evidence at protein level	HPA000992, HPA063876	Supportive	Supportive	Supportive	Golgi apparatus	Expressed in all		testis: 31.3
GOLGA5	golgin-84, GOLIM5, ret-II, rfg5	ENSG00000066455	Golgi-associated PDZ and coiled-coil motif containing	6	117318211-117602542	Cancer-related genes, Disease related genes, Predicted intracellular proteins	Evidence at protein level	Evidence at protein level	Evidence at protein level	Evidence at protein level	HPA019477, HPA024018	Uncertain		Supportive	Golgi apparatus	Expressed in all		endometrium: 22.7
GOPC	CAL, dJ94G16.2, FIG, GOPC1, PIST	ENSG00000047932	Glutamic-oxaloacetic transaminase 1, soluble	10	99396870-99430624	Cancer-related genes, Enzymes, Plasma proteins, Predicted intracellular proteins	Evidence at protein level	Evidence at transcript level	Evidence at protein level	Evidence at protein level						Expressed in all		heart muscle: 268.3
GOT1		ENSG00000120053	Glutamic-oxaloacetic transaminase 2, mitochondrial	16	58707131-58734357	Cancer-related genes, Candidate cardiovascular disease genes, Enzymes, Mitochondrial proteins, Plasma proteins, Predicted secreted proteins	Evidence at protein level	Evidence at protein level	Evidence at protein level	Evidence at protein level	HPA018139	Supportive				Expressed in all		skeletal muscle: 189.7
GOT2	KAT4, KATIV, mitAAT	ENSG00000125166	Glycoprotein A33 (transmembrane)	1	167052836-167090631	Cancer-related genes, Plasma proteins, Predicted membrane proteins	Evidence at protein level	Evidence at protein level	Evidence at protein level	Evidence at protein level	HPA018858, CAB025943	Supportive				Group enriched	9	appendix: 12.7
GPA33	A33	ENSG00000143167	Glypican 3	X	133535745-133985895	Cancer-related genes, Disease related genes, Predicted intracellular proteins, Predicted membrane proteins	Evidence at protein level	Evidence at transcript level	Evidence at protein level	Evidence at protein level	HPA006316, CAB017784	Uncertain		Uncertain	Plasma membrane	Tissue enhanced	0	lung: 156.5
GPC3	DGSX, OCI-5, SDYS, SGB, SGBS, SGBS1	ENSG00000147257	Gephyrin	14	66507407-67181803	Cancer-related genes, Cytoskeleton related proteins, Disease related genes, Enzymes, Potential drug targets, Predicted intracellular proteins	Evidence at protein level	Evidence at protein level	Evidence at protein level	Evidence at protein level	HPA003116, CAB004419, HPA024694	Supportive		Uncertain	Vesicles	Expressed in all		cerebral cortex: 17.2
GPHN	KIAA1385	ENSG00000171723	Glucose-6-phosphate isomerase	19	34359480-34402156	Cancer-related genes, Disease related genes, Enzymes, Plasma proteins, Potential drug targets, Predicted intracellular proteins, Predicted membrane proteins	Evidence at protein level	Evidence at protein level	Evidence at protein level	Evidence at protein level	CAB018655, HPA024305, CAB040563	Uncertain		Supportive	Plasma membrane, Cytoplasm, Nucleus but not nucleoli	Expressed in all		heart muscle: 194.2
GPI	AMF, NLK	ENSG00000105220	G protein pathway suppressor 2	17	7311324-7315564	Cancer-related genes, Predicted intracellular proteins	Evidence at protein level	Evidence at protein level	Evidence at protein level	Evidence at protein level	HPA067540			Uncertain	Nucleus but not nucleoli	Expressed in all		testis: 56.5
GPS2		ENSG00000132522	Glutathione peroxidase 1	3	49357176-49358600	Cancer-related genes, Enzymes, Mitochondrial proteins, Plasma proteins, Predicted intracellular proteins	Evidence at protein level	Evidence at protein level	Evidence at protein level	Evidence at protein level	CAB011582, HPA044758	Supportive		Supportive	Cytoplasm	Expressed in all		adipose tissue: 174.3
GPX1		ENSG00000233276	Glutathione peroxidase 2 (gastrointestinal)	14	64939152-64942905	Cancer-related genes, Enzymes, Predicted intracellular proteins	Evidence at protein level	Evidence at transcript level	Evidence at protein level	Evidence at protein level	HPA003545	Uncertain		Uncertain	Nucleus but not nucleoli, Cytoplasm	Tissue enhanced	0	stomach: 285.1
GPX2	GSHPX-GI	ENSG00000176153	Growth factor receptor-bound protein 10	7	50590063-50793462	Cancer-related genes, Predicted intracellular proteins	Evidence at protein level	Evidence at transcript level	Evidence at protein level	Evidence at protein level	CAB019423, HPA027502, HPA031818	Uncertain		Uncertain	Vesicles, Nuclear membrane	Expressed in all		thyroid gland: 26.7
GRB10		ENSG00000106070	Growth factor receptor-bound protein 2	17	75318076-75405709	Cancer-related genes, Plasma proteins, Predicted intracellular proteins, RAS pathway related proteins	Evidence at protein level	Evidence at protein level	Evidence at protein level	Evidence at protein level	CAB002589, HPA030749, HPA030750	Uncertain		Supportive	Nucleus	Expressed in all		lymph node: 120.8
GRB2	NCKAP2	ENSG00000177885	Growth factor receptor-bound protein 7	17	39737927-39747291	Cancer-related genes, Predicted intracellular proteins	Evidence at protein level	Evidence at protein level	Evidence at protein level	Evidence at protein level	CAB005226, HPA057084, CAB073538	Uncertain		Supportive	Plasma membrane	Mixed		fallopian tube: 21.2
GRB7		ENSG00000141738	Glycogen synthase kinase 3 alpha	19	42230186-42242625	Cancer-related genes, Enzymes, Predicted intracellular proteins	Evidence at protein level	Evidence at protein level	Evidence at protein level	Evidence at protein level	CAB004422, HPA028423	Uncertain		Supportive	Cytoplasm, Nucleus but not nucleoli, Vesicles	Expressed in all		cerebral cortex: 35.7
GSK3A		ENSG00000105723	Gelsolin	9	121207794-121332843	Cancer-related genes, Disease related genes, Plasma proteins, Predicted intracellular proteins, Predicted secreted proteins	Evidence at protein level	Evidence at protein level	Evidence at protein level	Evidence at protein level	CAB010823, CAB016728, CAB036009	Supportive				Expressed in all		adipose tissue: 856.5
GSN	DKFZp313L0718	ENSG00000148180	Glutathione reductase	8	30678061-30727926	Cancer-related genes, Enzymes, FDA approved drug targets, Mitochondrial proteins, Plasma proteins, Predicted intracellular proteins	Evidence at protein level	Evidence at protein level	Evidence at protein level	Evidence at protein level	HPA001538, CAB008632	Supportive		Supportive	Cytoplasm, Plasma membrane	Expressed in all		rectum: 46.8
GSR		ENSG00000104687	Glutathione S-transferase mu 1	1	109687814-109709039	Cancer-related genes, Enzymes, Plasma proteins, Predicted intracellular proteins	Evidence at protein level	Evidence at protein level	Evidence at protein level	Evidence at protein level	CAB022669, CAB047357, HPA048652, HPA055972, HPA055973	Supportive				Expressed in all		liver: 62.8
GSTM1	GST1, H-B, MU	ENSG00000134184	Glutathione S-transferase mu 3 (brain)	1	109733932-109741038	Cancer-related genes, Enzymes, Predicted intracellular proteins	Evidence at protein level	Evidence at protein level	Evidence at protein level	Evidence at protein level	CAB017130, HPA035190, CAB040583, HPA055972	Supportive		Supportive	Cytoplasm	Expressed in all		testis: 355.6
GSTM3	GST5	ENSG00000134202	Glutathione S-transferase pi 1	11	67583595-67586660	Cancer-related genes, Enzymes, Plasma proteins, Predicted intracellular proteins	Evidence at protein level	Evidence at protein level	Evidence at protein level	Evidence at protein level	HPA019779, HPA019869	Uncertain		Supportive	Cytoplasm, Mitochondria	Expressed in all		esophagus: 804.2
GSTP1	FAEES3, GST3, GSTP	ENSG00000084207	General transcription factor IIH, polypeptide 1, 62kDa	11	18322295-18367044	Cancer-related genes, Predicted intracellular proteins	Evidence at protein level	Evidence at protein level	Evidence at protein level	Evidence at protein level	CAB004637, HPA046660	Supportive		Supportive	Nucleus but not nucleoli	Expressed in all		testis: 29.6
GTF2H1	BTF2, P62, TFIIH	ENSG00000110768	Glucuronidase, beta	7	65960684-65982314	Cancer-related genes, Disease related genes, Enzymes, Plasma proteins, Potential drug targets, Predicted secreted proteins	Evidence at protein level	Evidence at protein level	Evidence at protein level	Evidence at protein level	HPA036322, HPA036323	Uncertain		Supportive	Vesicles	Expressed in all		bone marrow: 43.7
GUSB		ENSG00000169919	H3 histone, family 3A	1	226061851-226072001	Cancer-related genes, Predicted intracellular proteins	Evidence at protein level	Evidence at protein level	Evidence at protein level		CAB011481, CAB037178, HPA042570	Supportive		Supportive	Nucleus but not nucleoli	Expressed in all		bone marrow: 263.6
H3F3A	H3.3A, H3F3	ENSG00000163041	H3 histone, family 3B (H3.3B)	17	75776434-75785893	Cancer-related genes, Predicted intracellular proteins	Evidence at protein level	Evidence at protein level	Evidence at protein level		CAB037166, CAB037187, CAB037221, HPA042570	Supportive				Expressed in all		bone marrow: 1880.0
H3F3B	H3.3B	ENSG00000132475	H3 histone, family 3C	12	31791185-31792241	Cancer-related genes, Predicted intracellular proteins	Evidence at protein level	Evidence at protein level	Evidence at protein level		HPA042570	Supportive				Expressed in all		bone marrow: 53.4
H3F3C	H3.5	ENSG00000188375	Histone deacetylase 10	22	50245183-50251405	Cancer-related genes, Enzymes, Predicted membrane proteins	Evidence at protein level	Evidence at protein level	Evidence at protein level	Evidence at protein level	CAB045977	Supportive				Expressed in all		spleen: 6.9
HDAC10	DKFZP761B039	ENSG00000100429	Histone deacetylase 2	6	113933028-114011308	Cancer-related genes, Enzymes, FDA approved drug targets, Plasma proteins, Predicted intracellular proteins	Evidence at protein level	Evidence at protein level	Evidence at protein level	Evidence at protein level	CAB005054, HPA011727	Supportive		Supportive	Nucleus	Expressed in all		testis: 61.6
HDAC2	RPD3, YAF1	ENSG00000196591	Histone deacetylase 5	17	44076746-44123702	Cancer-related genes, Enzymes, Predicted intracellular proteins	Evidence at protein level	Evidence at protein level	Evidence at protein level	Evidence at protein level	CAB019400, HPA030991	Uncertain		Supportive	Nucleus but not nucleoli, Cytoplasm, Golgi apparatus	Expressed in all		skin: 32.8
HDAC5	FLJ90614, KIAA0600, NY-CO-9	ENSG00000108840	Homocysteine-inducible, endoplasmic reticulum stress-inducible, ubiquitin-like domain member 1	16	56932048-56944863	Cancer-related genes, Plasma proteins, Predicted intracellular proteins, Predicted membrane proteins	Evidence at protein level	Evidence at protein level	Evidence at protein level	Evidence at protein level	CAB037041, CAB037104, HPA040754, HPA041219	Supportive		Uncertain	Plasma membrane, Cytoplasm	Expressed in all		thyroid gland: 193.5
HERPUD1	HERP, KIAA0025, Mif1, SUP	ENSG00000051108	Hes-related family bHLH transcription factor with YRPW motif 1	8	79764010-79767863	Cancer-related genes, Predicted intracellular proteins, Transcription factors	Evidence at protein level	Evidence at transcript level	Evidence at protein level		HPA055599	Uncertain		Uncertain	Microtubule organizing center, Nucleus	Expressed in all		cerebral cortex: 46.6
HEY1	BHLHb31, CHF-2, CHF2, HERP2, HESR-1, HESR1, HRT-1	ENSG00000164683	Hepatocyte growth factor (hepapoietin A; scatter factor)	7	81699006-81770438	Cancer-related genes, Candidate cardiovascular disease genes, Disease related genes, Enzymes, Plasma proteins, Potential drug targets, Predicted intracellular proteins, Predicted secreted proteins, RAS pathway related proteins	Evidence at protein level	Evidence at protein level	Evidence at protein level	Evidence at protein level	CAB010333, HPA040360, HPA044088	Uncertain		Uncertain	Cytoplasm, Centrosome	Tissue enriched	13	adrenal gland: 17.0
HGF	DFNB39, F-TCF, HGFB, HPTA, SF	ENSG00000019991	HGF activator	4	3441887-3449495	Cancer-related genes, Enzymes, Plasma proteins, Predicted secreted proteins	Evidence at protein level	Evidence at protein level	Evidence at protein level	Evidence at protein level	HPA058279, HPA059076	Supportive		Uncertain		Tissue enriched	22	testis: 1.2
HGFAC	HGFA, HGFAP	ENSG00000109758	Hypoxia inducible factor 1, alpha subunit (basic helix-loop-helix transcription factor)	14	61695513-61748259	Cancer-related genes, Plasma proteins, Predicted intracellular proteins, Transcription factors	Evidence at protein level	Evidence at protein level	Evidence at protein level	Evidence at protein level	HPA001275, CAB017442	Supportive				Expressed in all		bone marrow: 219.6
HIF1A	bHLHe78, HIF-1alpha, HIF1, MOP1, PASD8	ENSG00000100644	Huntingtin interacting protein 1	7	75533300-75738962	Cancer-related genes, Cytoskeleton related proteins, Disease related genes, Predicted intracellular proteins	Evidence at protein level	Evidence at protein level	Evidence at protein level	Evidence at protein level	HPA013606, CAB015334, CAB016402, HPA017964	Supportive		Supportive	Vesicles	Expressed in all		testis: 19.4
HIP1	ILWEQ	ENSG00000127946	Huntingtin interacting protein 1 related	12	122834453-122862960	Cancer-related genes, Cytoskeleton related proteins, Predicted intracellular proteins	Evidence at protein level	Evidence at protein level	Evidence at protein level	Evidence at protein level	CAB017187, HPA038135, HPA038136	Supportive		Supportive	Plasma membrane, Cytoplasm, Vesicles	Expressed in all		salivary gland: 24.5
HIP1R	FLJ14000, HIP12, HIP3, ILWEQ, KIAA0655	ENSG00000130787	Histone cluster 1, H1e	6	26156391-26157050	Cancer-related genes, Predicted intracellular proteins	Evidence at protein level	Evidence at protein level	Evidence at protein level	Evidence at protein level	CAB011506, HPA055907	Supportive		Supportive	Nucleus	Tissue enriched	12	lymph node: 1.8
HIST1H1E	H1.4, H1e, H1F4, H1s-4	ENSG00000168298	Histone cluster 1, H2ac	6	26124145-26139116	Cancer-related genes, Predicted intracellular proteins	Evidence at protein level	Evidence at protein level	Evidence at protein level		HPA041189	Supportive				Expressed in all		prostate: 40.1
HIST1H2AC	H2AFL	ENSG00000180573	Histone cluster 1, H3b	6	26031650-26032060	Cancer-related genes, Predicted intracellular proteins	Evidence at protein level	Evidence at protein level	Evidence at protein level		HPA042570	Supportive				Tissue enriched	6	lymph node: 0.5
HIST1H3B	H3/l, H3FL	ENSG00000274267	Histone cluster 1, H4e	6	26204645-26204956	Cancer-related genes, Disease related genes, Predicted intracellular proteins	Evidence at protein level	Evidence at protein level	Evidence at protein level		HPA042201	Supportive				Mixed		bone marrow: 7.9
HIST1H4E	H4/j, H4FJ	ENSG00000276966	Histone cluster 1, H4i	6	27138588-27139881	Cancer-related genes, Predicted intracellular proteins	Evidence at protein level	Evidence at protein level			HPA042201	Supportive				Not detected		lymph node: 0.3
HIST1H4I	H4/m, H4FM	ENSG00000276180	Hexokinase 1	10	69269984-69401882	Cancer-related genes, Disease related genes, Enzymes, Mitochondrial proteins, Plasma proteins, Potential drug targets, Predicted intracellular proteins	Evidence at protein level	Evidence at protein level	Evidence at protein level	Evidence at protein level	HPA007043, HPA007044, CAB010052, HPA011956	Supportive		Supportive	Mitochondria	Expressed in all		testis: 87.6
HK1		ENSG00000156515	Hexokinase 2	2	74833981-74893359	Cancer-related genes, Enzymes, Mitochondrial proteins, Plasma proteins, Predicted intracellular proteins	Evidence at protein level	Evidence at protein level	Evidence at protein level	Evidence at protein level	HPA028587	Uncertain				Expressed in all		adipose tissue: 36.8
HK2		ENSG00000159399	Major histocompatibility complex, class I, A	6	29941260-29945884	Cancer-related genes, Plasma proteins, Predicted membrane proteins, Predicted secreted proteins	Evidence at protein level	Evidence at transcript level	Evidence at protein level	Evidence at protein level						Expressed in all		spleen: 888.5
HLA-A		ENSG00000206503	Major histocompatibility complex, class I, B	6	31353872-31357188	Cancer-related genes, Predicted intracellular proteins, Predicted membrane proteins	Evidence at protein level	Evidence at protein level	Evidence at protein level	Evidence at protein level	CAB015418	Uncertain				Expressed in all		spleen: 1856.7
HLA-B	AS	ENSG00000234745	Major histocompatibility complex, class I, G	6	29826967-29831125	Cancer-related genes, Predicted membrane proteins	Evidence at protein level	Evidence at protein level	Evidence at protein level	Evidence at protein level	CAB016158	Supportive				Tissue enhanced	0	colon: 16.7
HLA-G		ENSG00000204632	Hepatic leukemia factor	17	55265012-55325065	Cancer-related genes, Disease related genes, Predicted intracellular proteins, Transcription factors	Evidence at transcript level	Evidence at transcript level	Evidence at transcript level		HPA059970			Uncertain	Nucleus, Nucleoli, Cytoplasm	Mixed		liver: 42.1
HLF	MGC33822	ENSG00000108924	High mobility group AT-hook 1	6	34236873-34246231	Cancer-related genes, Disease related genes, Predicted intracellular proteins, Transcription factors	Evidence at protein level	Evidence at protein level	Evidence at protein level	Evidence at protein level	CAB032200	Uncertain		Supportive	Nucleus, Nucleoli	Expressed in all		tonsil: 135.0
HMGA1	HMGIY	ENSG00000137309	High mobility group AT-hook 2	12	65824131-65966295	Cancer-related genes, Disease related genes, Plasma proteins, Predicted intracellular proteins, Transcription factors	Evidence at protein level	Evidence at protein level	Evidence at protein level	Evidence at protein level	CAB017809, HPA039076	Supportive		Supportive	Nucleus, Nucleoli	Tissue enhanced	0	testis: 2.0
HMGA2	BABL, HMGIC, LIPO	ENSG00000149948	HMG box domain containing 4	22	35257452-35295807	Cancer-related genes, Predicted intracellular proteins, Transcription factors	Evidence at protein level	Evidence at transcript level	Evidence at protein level	Evidence at protein level	HPA000725	Uncertain				Expressed in all		ovary: 12.2
HMGXB4	HMG2L1, THC211630	ENSG00000100281	Heme oxygenase (decycling) 1	22	35380361-35394214	Cancer-related genes, Disease related genes, Enzymes, Potential drug targets, Predicted intracellular proteins, Predicted membrane proteins	Evidence at protein level	Evidence at protein level	Evidence at protein level	Evidence at protein level	HPA000635, CAB017444	Supportive		Uncertain	Plasma membrane, Golgi apparatus	Expressed in all		spleen: 268.3
HMOX1	bK286B10, HO-1	ENSG00000100292	HNF1 homeobox A	12	120978543-121002512	Cancer-related genes, Predicted intracellular proteins	Evidence at protein level	Evidence at protein level		Evidence at protein level	CAB010430, HPA035231	Supportive		Supportive	Nucleus but not nucleoli	Group enriched	5	rectum: 1.3
HNF1A	HCF-1A, HNF1, LFB1, MODY3, TCF1	ENSG00000135100	Heterogeneous nuclear ribonucleoprotein A2/B1	7	26189927-26201529	Cancer-related genes, Disease related genes, Plasma proteins, Predicted intracellular proteins	Evidence at protein level	Evidence at protein level	Evidence at protein level	Evidence at protein level	HPA001666, HPA005812, CAB012403, HPA065537	Supportive		Supportive	Nucleus but not nucleoli	Expressed in all		tonsil: 565.4
HNRNPA2B1	HNRPA2B1	ENSG00000122566	Hook microtubule-tethering protein 3	8	42896932-43030539	Cancer-related genes, Predicted intracellular proteins	Evidence at protein level	Evidence at protein level	Evidence at protein level	Evidence at protein level	HPA024756	Uncertain		Supportive	Cytoplasm, Microtubule organizing center, Golgi apparatus	Expressed in all		thyroid gland: 13.5
HOOK3	HK3	ENSG00000168172	Homeobox A11	7	27181510-27185223	Cancer-related genes, Disease related genes, Predicted intracellular proteins, Transcription factors	Evidence at protein level	Evidence at protein level	Evidence at transcript level	Evidence at protein level	HPA035623	Supportive				Group enriched	5	prostate: 8.8
HOXA11	HOX1, HOX1I	ENSG00000005073	Homeobox A13	7	27193503-27200106	Cancer-related genes, Disease related genes, Predicted intracellular proteins, Transcription factors	Evidence at protein level	Evidence at protein level	Evidence at protein level	Evidence at protein level	HPA046098			Supportive	Nucleus, Cytoskeleton (Intermediate filaments)	Group enriched	8	endometrium: 1.4
HOXA13	HOX1, HOX1J	ENSG00000106031	Homeobox A5	7	27141052-27143668	Cancer-related genes, Predicted intracellular proteins, Transcription factors	Evidence at protein level	Evidence at protein level	Evidence at protein level	Evidence at protein level	HPA029319, CAB032627	Supportive				Tissue enhanced	0	fallopian tube: 27.0
HOXA5	HOX1, HOX1C	ENSG00000106004	Homeobox A9	7	27162435-27175180	Cancer-related genes, Disease related genes, Plasma proteins, Predicted intracellular proteins, Transcription factors	Evidence at protein level	Evidence at protein level	Evidence at protein level		HPA061982	Uncertain		Supportive	Nucleus	Tissue enhanced	0	prostate: 5.8
HOXA9	HOX1, HOX1G	ENSG00000078399	Homeobox C11	12	53973126-53977643	Cancer-related genes, Plasma proteins, Predicted intracellular proteins, Predicted membrane proteins, Transcription factors	Evidence at protein level	Evidence at protein level	Evidence at transcript level		HPA038291	Uncertain		Supportive	Nucleus but not nucleoli, Cytoplasm	Tissue enhanced	0	small intestine: 0.6
HOXC11	HOX3H	ENSG00000123388	Homeobox C13	12	53938765-53946544	Cancer-related genes, Disease related genes, Predicted intracellular proteins, Transcription factors	Evidence at protein level	Evidence at protein level	Evidence at protein level	Evidence at protein level	HPA051634	Supportive				Tissue enriched	9	testis: 0.2
HOXC13	HOX3, HOX3G	ENSG00000123364	Homeobox D11	2	176104216-176109754	Cancer-related genes, Predicted intracellular proteins, Transcription factors	Evidence at transcript level	Evidence at transcript level	Evidence at transcript level		HPA055155			Uncertain	Nucleus but not nucleoli	Tissue enhanced	0	smooth muscle: 1.1
HOXD11	HOX4, HOX4F	ENSG00000128713	Homeobox D13	2	176092891-176095938	Cancer-related genes, Disease related genes, Predicted intracellular proteins, Transcription factors	Evidence at protein level	Evidence at protein level	Evidence at protein level	Evidence at protein level	HPA064064			Supportive	Nucleus	Group enriched	6	urinary bladder: 1.2
HOXD13	HOX4I, SPD	ENSG00000128714	Haptoglobin	16	72054592-72061055	Cancer-related genes, Candidate cardiovascular disease genes, Disease related genes, Enzymes, Plasma proteins, Potential drug targets, Predicted intracellular proteins, Predicted secreted proteins	Evidence at protein level	Evidence at protein level	Evidence at protein level	Evidence at protein level	CAB003787, HPA047750	Supportive				Tissue enriched	127	bone marrow: 121.7
HP		ENSG00000257017	Hydroxyprostaglandin dehydrogenase 15-(NAD)	4	174490177-174523154	Cancer-related genes, Disease related genes, Enzymes, Potential drug targets, Predicted intracellular proteins	Evidence at protein level	Evidence at protein level	Evidence at protein level	Evidence at protein level	HPA004919, HPA005679	Supportive		Supportive	Cytoplasm, Nucleus but not nucleoli	Tissue enhanced	0	stomach: 140.5
HPGD	SDR36C1	ENSG00000164120	Hepsin	19	35040506-35066571	Cancer-related genes, Enzymes, Predicted intracellular proteins, Predicted membrane proteins	Evidence at protein level	Evidence at transcript level	Evidence at protein level	Evidence at protein level	HPA006804	Uncertain				Tissue enhanced	0	pancreas: 27.9
HPN	TMPRSS1	ENSG00000105707	Harvey rat sarcoma viral oncogene homolog	11	532242-537287	Cancer-related genes, Disease related genes, Plasma proteins, Predicted intracellular proteins, RAS pathway related proteins	Evidence at protein level	Evidence at protein level	Evidence at protein level	Evidence at protein level	CAB002015, HPA049830	Uncertain				Expressed in all		skin: 34.0
HRAS	HRAS1	ENSG00000174775	Heat shock transcription factor 1	8	144291591-144314722	Cancer-related genes, Plasma proteins, Predicted intracellular proteins, Transcription factors	Evidence at protein level	Evidence at protein level	Evidence at protein level	Evidence at protein level	CAB004239, HPA008888	Supportive		Supportive	Nucleus but not nucleoli, Cytoplasm	Expressed in all		testis: 78.7
HSF1	HSTF1	ENSG00000185122	Heat shock protein 90kDa alpha (cytosolic), class A member 1	14	102080738-102139699	Cancer-related genes, Plasma proteins, Predicted intracellular proteins	Evidence at protein level	Evidence at protein level	Evidence at protein level	Evidence at protein level	CAB002058, HPA047290	Uncertain		Supportive	Cytoplasm, Nucleus but not nucleoli	Expressed in all		fallopian tube: 442.7
HSP90AA1	FLJ31884, Hsp89, Hsp90, HSP90N, HSPC1, HSPCA	ENSG00000080824	Heat shock protein 90kDa alpha (cytosolic), class B member 1	6	44246166-44253888	Cancer-related genes, Plasma proteins, Predicted intracellular proteins	Evidence at protein level	Evidence at protein level	Evidence at protein level	Evidence at protein level	CAB005230, HPA055729	Uncertain		Supportive	Cytoplasm	Expressed in all		ovary: 751.1
HSP90AB1	HSPC2, HSPCB	ENSG00000096384	Heat shock protein 90kDa beta (Grp94), member 1	12	103930107-103953645	Cancer-related genes, Plasma proteins, Predicted intracellular proteins, Predicted secreted proteins	Evidence at protein level	Evidence at protein level	Evidence at protein level	Evidence at protein level	HPA003901, CAB005224, HPA008424	Supportive		Supportive	Endoplasmic reticulum	Expressed in all		thyroid gland: 1172.7
HSP90B1	GP96, GRP94, TRA1	ENSG00000166598	Heat shock 70kDa protein 1A	6	31815464-31817946	Cancer-related genes, Mitochondrial proteins, Plasma proteins, Predicted intracellular proteins, Transporters	Evidence at protein level	Evidence at protein level	Evidence at protein level		CAB017451, CAB032815, HPA052504	Supportive		Supportive	Nucleus but not nucleoli, Cytoplasm	Expressed in all		adrenal gland: 369.9
HSPA1A	HSP70-1, HSPA1	ENSG00000204389	Heat shock 70kDa protein 1B	6	31827735-31830255	Cancer-related genes, Mitochondrial proteins, Plasma proteins, Predicted intracellular proteins, Transporters	Evidence at protein level	Evidence at protein level	Evidence at protein level		CAB008640, HPA052504	Uncertain		Supportive	Cytoplasm	Expressed in all		adrenal gland: 357.8
HSPA1B	HSP70-2	ENSG00000204388	Heat shock 70kDa protein 1-like	6	31809619-31815065	Cancer-related genes, Plasma proteins, Predicted intracellular proteins	Evidence at protein level	Evidence at protein level	Evidence at protein level	Evidence at protein level	HPA043285, HPA052504	Supportive				Tissue enriched	13	fallopian tube: 3.7
HSPA1L	HSP70-HOM, hum70t	ENSG00000204390	Heat shock 70kDa protein 2	14	64535905-64546173	Cancer-related genes, Plasma proteins, Predicted intracellular proteins	Evidence at protein level	Evidence at protein level	Evidence at protein level	Evidence at protein level	HPA000798, HPA052504	Uncertain	Uncertain			Tissue enhanced	0	placenta: 57.1
HSPA2		ENSG00000126803	Heat shock 70kDa protein 4	5	133051962-133106449	Cancer-related genes, Plasma proteins, Predicted intracellular proteins	Evidence at protein level	Evidence at protein level	Evidence at protein level	Evidence at protein level	HPA010023, CAB025529	Uncertain		Supportive	Nucleus but not nucleoli, Cytoplasm	Expressed in all		testis: 68.0
HSPA4	HS24/P52, HSPH2	ENSG00000170606	Heat shock 70kDa protein 8	11	123057489-123063230	Cancer-related genes, Plasma proteins, Predicted intracellular proteins	Evidence at protein level	Evidence at protein level	Evidence at protein level	Evidence at protein level	CAB002056, HPA052504	Uncertain				Expressed in all		tonsil: 667.5
HSPA8	HSC70, HSC71, HSP73, HSPA10	ENSG00000109971	Heat shock 27kDa protein 1	7	76302544-76304295	Cancer-related genes, Cytoskeleton related proteins, Disease related genes, Plasma proteins, Predicted intracellular proteins	Evidence at protein level	Evidence at protein level	Evidence at protein level	Evidence at protein level	HPA000497, CAB004439, CAB047330, CAB047331, CAB047332	Supportive		Supportive	Plasma membrane, Cytoplasm	Expressed in all		esophagus: 1159.2
HSPB1	Hs.76067, Hsp25, HSP27, HSP28	ENSG00000106211	Heat shock 60kDa protein 1 (chaperonin)	2	197486581-197516737	Cancer-related genes, Disease related genes, Mitochondrial proteins, Plasma proteins, Predicted intracellular proteins	Evidence at protein level	Evidence at protein level	Evidence at protein level	Evidence at protein level	HPA001523, CAB002775, HPA050025, CAB072816	Supportive		Supportive	Mitochondria	Expressed in all		adrenal gland: 331.2
HSPD1	GROEL, HSP60, SPG13	ENSG00000144381	Heat shock 10kDa protein 1	2	197499994-197503457	Cancer-related genes, Mitochondrial proteins, Plasma proteins, Predicted intracellular proteins	Evidence at protein level	Evidence at protein level	Evidence at protein level	Evidence at protein level	CAB017366, HPA038755, HPA048272	Supportive				Expressed in all		adrenal gland: 233.3
HSPE1	CPN10, GROES	ENSG00000115541	Heat shock 105kDa/110kDa protein 1	13	31134974-31162388	Cancer-related genes, Predicted intracellular proteins	Evidence at protein level	Evidence at protein level	Evidence at protein level	Evidence at protein level	CAB002060, HPA028675, HPA031569	Supportive		Supportive	Nucleus but not nucleoli, Cytoplasm	Expressed in all		cerebral cortex: 40.2
HSPH1	HSP105A, HSP105B, KIAA0201, NY-CO-25	ENSG00000120694	HECT, UBA and WWE domain containing 1, E3 ubiquitin protein ligase	X	53532096-53686729	Cancer-related genes, Disease related genes, Predicted intracellular proteins, Predicted membrane proteins	Evidence at protein level	Evidence at protein level	Evidence at protein level	Evidence at protein level	HPA002548, CAB022718	Supportive		Supportive	Nucleus, Cytoplasm	Expressed in all		skin: 38.7
HUWE1	Ib772, KIAA0312, UREB1	ENSG00000086758	Integrin-binding sialoprotein	4	87799581-87812435	Cancer-related genes, Predicted secreted proteins	Evidence at protein level	Evidence at transcript level	Evidence at protein level							Tissue enriched	5	bone marrow: 0.1
IBSP	BSP, BSP-II, SP-II	ENSG00000029559	Intercellular adhesion molecule 1	19	10270835-10286615	Cancer-related genes, Candidate cardiovascular disease genes, CD markers, FDA approved drug targets, Plasma proteins, Predicted membrane proteins, Predicted secreted proteins	Evidence at protein level	Evidence at protein level	Evidence at protein level	Evidence at protein level	HPA002126, CAB002142, HPA004877	Supportive		Uncertain	Plasma membrane, Cytoplasm	Expressed in all		lung: 116.8
ICAM1	BB2, CD54	ENSG00000090339	Inhibitor of DNA binding 1, dominant negative helix-loop-helix protein	20	31605283-31606515	Cancer-related genes, Plasma proteins, Predicted secreted proteins, Transcription factors	Evidence at protein level	Evidence at protein level	Evidence at protein level	Evidence at protein level	CAB025915, HPA051456, HPA058518	Uncertain		Supportive	Nucleus but not nucleoli, Golgi apparatus	Expressed in all		lung: 91.6
ID1	bHLHb24, dJ857M17.1.2	ENSG00000125968	Inhibitor of DNA binding 2, dominant negative helix-loop-helix protein	2	8678845-8684453	Cancer-related genes, Predicted intracellular proteins, Transcription factors	Evidence at protein level	Evidence at protein level	Evidence at protein level		HPA027612, HPA028681	Supportive		Supportive	Nucleus but not nucleoli, Cytoplasm, Centrosome	Expressed in all		liver: 184.9
ID2	bHLHb26, GIG8	ENSG00000115738	Inhibitor of DNA binding 3, dominant negative helix-loop-helix protein	1	23557918-23559794	Cancer-related genes, Predicted intracellular proteins, Transcription factors	Evidence at protein level	Evidence at protein level	Evidence at protein level	Evidence at protein level	CAB021353, HPA024677	Supportive		Supportive	Nucleus but not nucleoli, Mitochondria, Cytoskeleton (Microtubules)	Expressed in all		thyroid gland: 105.7
ID3	bHLHb25, HEIR-1	ENSG00000117318	Isocitrate dehydrogenase 1 (NADP+), soluble	2	208236227-208266074	Cancer-related genes, Citric acid cycle related proteins, Disease related genes, Enzymes, Plasma proteins, Potential drug targets, Predicted intracellular proteins	Evidence at protein level	Evidence at protein level	Evidence at protein level	Evidence at protein level	CAB033218, HPA035248, HPA057936, CAB062556	Supportive		Uncertain	Nucleus, Cytoplasm	Expressed in all		adrenal gland: 189.1
IDH1		ENSG00000138413	Isocitrate dehydrogenase 2 (NADP+), mitochondrial	15	90083045-90102504	Cancer-related genes, Citric acid cycle related proteins, Disease related genes, Enzymes, Mitochondrial proteins, Plasma proteins, Potential drug targets, Predicted intracellular proteins	Evidence at protein level	Evidence at protein level	Evidence at protein level	Evidence at protein level	HPA007831	Supportive		Supportive	Mitochondria	Expressed in all		skeletal muscle: 346.7
IDH2		ENSG00000182054	Indoleamine 2,3-dioxygenase 1	8	39902275-39928444	Cancer-related genes, Enzymes, Predicted intracellular proteins	Evidence at protein level	Evidence at protein level	Evidence at protein level	Evidence at protein level	HPA023072, HPA023149, HPA027772	Supportive				Tissue enhanced	0	appendix: 33.6
IDO1	IDO, INDO	ENSG00000131203	Interferon, alpha 1	9	21409169-21441316	Cancer-related genes, Plasma proteins, Predicted secreted proteins	Evidence at protein level	Evidence at transcript level	Evidence at protein level		HPA047557	Uncertain				Not detected		urinary bladder: 0.1
IFNA1	IFL, IFN, IFN-ALPHA, IFN-alphaD, IFNA13, IFNA@	ENSG00000197919	Interferon, alpha 13	9	21367424-21368962	Cancer-related genes, Plasma proteins, Predicted secreted proteins	Evidence at protein level	Evidence at transcript level	Evidence at protein level		HPA047557	Uncertain				Not detected		urinary bladder: 0.1
IFNA13		ENSG00000233816	Interferon (alpha, beta and omega) receptor 1	21	33324477-33359862	Cancer-related genes, FDA approved drug targets, Plasma proteins, Predicted membrane proteins, Predicted secreted proteins	Evidence at protein level	Evidence at protein level	Evidence at protein level	Evidence at protein level	HPA018015, HPA029226	Uncertain		Uncertain	Cytoplasm	Expressed in all		thyroid gland: 24.6
IFNAR1	IFNAR, IFRC	ENSG00000142166	Interferon (alpha, beta and omega) receptor 2	21	33229901-33265675	Cancer-related genes, FDA approved drug targets, Predicted intracellular proteins, Predicted membrane proteins	Evidence at protein level	Evidence at transcript level	Evidence at protein level	Evidence at protein level	CAB025889	Uncertain				Expressed in all		appendix: 33.1
IFNAR2	IFNABR	ENSG00000159110	Interferon, beta 1, fibroblast	9	21077105-21077963	Cancer-related genes, Predicted secreted proteins	Evidence at protein level	Evidence at protein level	Evidence at protein level		CAB009386	Uncertain				Not detected		bone marrow: 0.3
IFNB1	IFB, IFF, IFNB	ENSG00000171855	Interferon, gamma	12	68154768-68159747	Cancer-related genes, Disease related genes, FDA approved drug targets, Plasma proteins, Predicted secreted proteins	Evidence at protein level	Evidence at transcript level	Evidence at protein level		CAB010344	Uncertain				Tissue enhanced	0	appendix: 3.3
IFNG		ENSG00000111537	Insulin-like growth factor 1 (somatomedin C)	12	102395867-102480645	Cancer-related genes, Candidate cardiovascular disease genes, Disease related genes, Plasma proteins, Predicted secreted proteins, RAS pathway related proteins	Evidence at protein level	Evidence at transcript level	Evidence at protein level	Evidence at protein level	HPA048946	Uncertain				Mixed		adipose tissue: 62.8
IGF1	IGF-I, IGF1A, IGFI	ENSG00000017427	Insulin-like growth factor 1 receptor	15	98648971-98964530	Cancer-related genes, CD markers, Disease related genes, Enzymes, FDA approved drug targets, Plasma proteins, Predicted intracellular proteins, Predicted membrane proteins, RAS pathway related proteins	Evidence at protein level	Evidence at transcript level	Evidence at protein level	Evidence at protein level	CAB010268, HPA045563	Uncertain		Uncertain	Vesicles	Expressed in all		fallopian tube: 15.3
IGF1R	CD221, IGFIR, IGFR, JTK13, MGC18216	ENSG00000140443	Insulin-like growth factor 2	11	2129112-2149603	Cancer-related genes, Disease related genes, Plasma proteins, Predicted membrane proteins, Predicted secreted proteins	Evidence at protein level	Evidence at protein level	Evidence at protein level	Evidence at protein level	HPA007556, HPA007993	Supportive		Uncertain	Nucleus but not nucleoli, Vesicles	Tissue enriched	12	liver: 205.5
IGF2	C11orf43, FLJ44734, IGF-II	ENSG00000167244	Insulin-like growth factor 2 receptor	6	159969099-160113507	Cancer-related genes, CD markers, Plasma proteins, Predicted intracellular proteins, Predicted membrane proteins	Evidence at protein level	Evidence at protein level	Evidence at protein level	Evidence at protein level	CAB009661, HPA011332	Supportive		Supportive	Golgi apparatus, Vesicles	Expressed in all		spleen: 27.5
IGF2R	CD222, CIMPR, M6P-R, MPR1, MPRI	ENSG00000197081	Insulin-like growth factor binding protein 2, 36kDa	2	216632828-216664436	Cancer-related genes, Plasma proteins, Predicted intracellular proteins, Predicted secreted proteins	Evidence at protein level	Evidence at transcript level	Evidence at protein level	Evidence at protein level						Expressed in all		stomach: 208.4
IGFBP2	IBP2	ENSG00000115457	Insulin-like growth factor binding protein 3	7	45912245-45921874	Cancer-related genes, Plasma proteins, Predicted intracellular proteins, Predicted secreted proteins	Evidence at protein level	Evidence at protein level	Evidence at protein level	Evidence at protein level	CAB010360, HPA013357	Uncertain		Uncertain	Vesicles, Nucleus but not nucleoli, Cytoplasm	Expressed in all		placenta: 1348.7
IGFBP3	BP-53, IBP3	ENSG00000146674	IKAROS family zinc finger 1 (Ikaros)	7	50304124-50405101	Cancer-related genes, Disease related genes, Predicted intracellular proteins, Predicted membrane proteins, Transcription factors	Evidence at protein level	Evidence at protein level	Evidence at protein level	Evidence at protein level	CAB009247, HPA035221, HPA035222	Supportive				Tissue enhanced	0	appendix: 36.7
IKZF1	hIk-1, Hs.54452, IKAROS, LyF-1, PPP1R92, ZNFN1A1	ENSG00000185811	Interleukin 10	1	206767602-206772494	Cancer-related genes, Candidate cardiovascular disease genes, Plasma proteins, Predicted secreted proteins	Evidence at protein level	Evidence at transcript level	Evidence at protein level	Evidence at protein level	CAB013120	Uncertain				Mixed		appendix: 5.2
IL10	CSIF, IL-10, IL10A, TGIF	ENSG00000136634	Interleukin 11	19	55364389-55370463	Cancer-related genes, Predicted intracellular proteins, Predicted secreted proteins	Evidence at protein level	Evidence at transcript level	Evidence at protein level	Evidence at protein level						Tissue enhanced	0	endometrium: 2.4
IL11	AGIF, IL-11	ENSG00000095752	Interleukin 12A	3	159988750-159996019	Cancer-related genes, Plasma proteins, Predicted membrane proteins	Evidence at protein level	Evidence at transcript level	Evidence at protein level		HPA001886	Uncertain				Tissue enhanced	0	fallopian tube: 2.1
IL12A	CLMF, IL-12A, NFSK, NKSF1, p35	ENSG00000168811	Interleukin 13	5	132656263-132661110	Cancer-related genes, Disease related genes, Plasma proteins, Predicted secreted proteins	Evidence at protein level	Evidence at transcript level	Evidence at protein level		HPA042421	Uncertain		Uncertain	Plasma membrane, Cytoplasm	Tissue enriched	23	gallbladder: 0.5
IL13	ALRH, BHR1, IL-13, MGC116786, MGC116788, MGC116789, P600	ENSG00000169194	Interleukin 13 receptor, alpha 2	X	115003975-115019977	Cancer-related genes, CD markers, Predicted membrane proteins	Evidence at protein level	Evidence at protein level	Evidence at protein level	Evidence at protein level	HPA055552			Uncertain	Nucleoli, Nucleus	Tissue enriched	6	adrenal gland: 4.0
IL13RA2	CD213a2, CT19, IL-13R, IL13BP	ENSG00000123496	Interleukin 15	4	141636599-141733987	Cancer-related genes, Predicted intracellular proteins	Evidence at protein level	Evidence at protein level	Evidence at protein level		CAB004457, HPA037738	Uncertain		Supportive	Nucleus but not nucleoli, Cytoplasm	Mixed		spleen: 10.2
IL15	IL-15, MGC9721	ENSG00000164136	Interleukin 16	15	81159575-81314058	Cancer-related genes, Plasma proteins, Predicted intracellular proteins	Evidence at protein level	Evidence at protein level	Evidence at protein level	Evidence at protein level	CAB005247, HPA018467	Supportive		Uncertain	Nucleus, Plasma membrane, Cytoplasm	Expressed in all		tonsil: 109.5
IL16	FLJ16806, FLJ42735, HsT19289, IL-16, LCF, prIL-16	ENSG00000172349	Interleukin 17A	6	52186387-52190638	Cancer-related genes, FDA approved drug targets, Plasma proteins, Predicted secreted proteins	Evidence at protein level	Evidence at transcript level	Evidence at protein level		HPA052258	Uncertain				Group enriched	5	gallbladder: 0.2
IL17A	CTLA8, IL-17, IL-17A, IL17	ENSG00000112115	Interleukin 17B	5	149371324-149404202	Cancer-related genes, Predicted secreted proteins	Evidence at protein level	Evidence at protein level	Evidence at transcript level		HPA042441	Uncertain				Mixed		smooth muscle: 1.4
IL17B	IL-17B, IL-20, MGC138900, MGC138901, NIRF, ZCYTO7	ENSG00000127743	Interleukin 18	11	112143251-112164117	Cancer-related genes, Candidate cardiovascular disease genes, Plasma proteins, Predicted intracellular proteins	Evidence at protein level	Evidence at protein level	Evidence at protein level	Evidence at protein level	HPA003980, CAB007772, CAB027385	Supportive		Uncertain	Nucleus, Golgi apparatus, Cytoplasm	Expressed in all		skin: 112.1
IL18	IGIF, IL-18, IL-1g, IL1F4	ENSG00000150782	Interleukin 1, alpha	2	112773915-112784590	Cancer-related genes, Plasma proteins, Predicted intracellular proteins	Evidence at protein level	Evidence at transcript level	Evidence at protein level	Evidence at protein level	HPA048546	Uncertain				Tissue enhanced	0	urinary bladder: 4.6
IL1A	IL-1A, IL1, IL1-ALPHA, IL1F1	ENSG00000115008	Interleukin 1, beta	2	112829751-112836903	Cancer-related genes, Candidate cardiovascular disease genes, FDA approved drug targets, Plasma proteins, Predicted intracellular proteins	Evidence at protein level	Evidence at transcript level	Evidence at protein level	Evidence at protein level						Tissue enhanced	0	appendix: 45.4
IL1B	IL-1B, IL1-BETA, IL1F2	ENSG00000125538	Interleukin 1 receptor, type I	2	102064544-102179874	Cancer-related genes, CD markers, FDA approved drug targets, Predicted membrane proteins, Predicted secreted proteins	Evidence at protein level	Evidence at protein level	Evidence at protein level	Evidence at protein level	HPA005823, CAB007779, HPA029560	Uncertain				Expressed in all		gallbladder: 89.2
IL1R1	CD121A, D2S1473, IL1R, IL1RA	ENSG00000115594	Interleukin 1 receptor, type II	2	101991844-102028544	Cancer-related genes, CD markers, Plasma proteins, Predicted membrane proteins, Predicted secreted proteins	Evidence at protein level	Evidence at protein level	Evidence at protein level	Evidence at protein level	HPA027597, HPA027598	Supportive		Uncertain	Nucleus but not nucleoli, Cytoplasm	Mixed		rectum: 35.2
IL1R2	CD121b, IL1RB	ENSG00000115590	Interleukin 1 receptor antagonist	2	113107214-113134016	Cancer-related genes, Candidate cardiovascular disease genes, Disease related genes, Plasma proteins, Predicted intracellular proteins, Predicted secreted proteins	Evidence at protein level	Evidence at protein level	Evidence at protein level	Evidence at protein level	HPA001482, CAB009633	Supportive				Tissue enhanced	0	bone marrow: 153.1
IL1RN	ICIL-1RA, IL-1RN, IL1F3, IL1RA, IRAP, MGC10430	ENSG00000136689	Interleukin 2	4	122451470-122456725	Cancer-related genes, Candidate cardiovascular disease genes, Disease related genes, Plasma proteins, Predicted secreted proteins	Evidence at protein level	No evidence	Evidence at protein level		CAB010310	Uncertain				Not detected		small intestine: 0.3
IL2	IL-2, TCGF	ENSG00000109471	Interleukin 21 receptor	16	27402162-27452042	Cancer-related genes, CD markers, Disease related genes, Predicted membrane proteins	Evidence at protein level	Evidence at transcript level	Evidence at protein level		HPA042296	Uncertain		Uncertain	Plasma membrane, Cytoplasm	Tissue enhanced	0	appendix: 10.0
IL21R	CD360	ENSG00000103522	Interleukin 24	1	206897443-206904139	Cancer-related genes, Predicted intracellular proteins, Predicted secreted proteins	Evidence at protein level	Evidence at transcript level	Evidence at protein level		HPA008252, CAB025972	Uncertain		Uncertain	Nucleus but not nucleoli, Cytoplasm	Group enriched	7	urinary bladder: 2.2
IL24	C49A, FISP, IL-24, IL10B, mda-7, Mob-5, ST16	ENSG00000162892	Interleukin 2 receptor, alpha	10	6010689-6062325	Cancer-related genes, CD markers, Disease related genes, FDA approved drug targets, Plasma proteins, Predicted intracellular proteins, Predicted membrane proteins	Evidence at protein level	Evidence at protein level	Evidence at protein level	Evidence at protein level	CAB002419, HPA054622	Supportive				Tissue enhanced	0	appendix: 12.0
IL2RA	CD25, IDDM10, IL2R	ENSG00000134460	Interleukin 2 receptor, beta	22	37125838-37175054	Cancer-related genes, CD markers, FDA approved drug targets, Predicted membrane proteins, Predicted secreted proteins	Evidence at protein level	Evidence at protein level	Evidence at protein level	Evidence at protein level	HPA051627, HPA062657	Supportive		Uncertain	Nucleus, Nucleoli	Tissue enhanced	0	lymph node: 29.2
IL2RB	CD122, IL15RB	ENSG00000100385	Interleukin 2 receptor, gamma	X	71107404-71112108	Cancer-related genes, CD markers, Disease related genes, FDA approved drug targets, Predicted intracellular proteins, Predicted membrane proteins	Evidence at protein level	Evidence at protein level	Evidence at protein level	Evidence at protein level	HPA046641	Supportive				Tissue enhanced	0	appendix: 125.4
IL2RG	CD132, CIDX, IMD4, SCIDX1	ENSG00000147168	Interleukin 4	5	132673986-132682676	Cancer-related genes, Disease related genes, Plasma proteins, Predicted secreted proteins	Evidence at protein level	Evidence at transcript level	Evidence at protein level							Not detected		bone marrow: 0.3
IL4	BCGF-1, BCGF1, BSF1, IL-4, MGC79402	ENSG00000113520	Interleukin 4 receptor	16	27313668-27364778	Cancer-related genes, CD markers, Plasma proteins, Predicted intracellular proteins, Predicted membrane proteins, Predicted secreted proteins	Evidence at protein level	Evidence at protein level	Evidence at protein level	Evidence at protein level	CAB004451, HPA050124	Supportive		Uncertain	Cytoplasm	Expressed in all		lymph node: 78.0
IL4R	CD124	ENSG00000077238	Interleukin 5	5	132541444-132556838	Cancer-related genes, Predicted intracellular proteins, Predicted secreted proteins	Evidence at protein level	Evidence at transcript level	Evidence at protein level		CAB010304	Uncertain				Tissue enriched	7	small intestine: 0.5
IL5	EDF, IL-5, TRF	ENSG00000113525	Interleukin 6	7	22725884-22732002	Cancer-related genes, Candidate cardiovascular disease genes, Disease related genes, Plasma proteins, Predicted intracellular proteins, Predicted secreted proteins	Evidence at protein level	Evidence at protein level	Evidence at protein level	Evidence at protein level	CAB023406	Supportive				Tissue enhanced	0	urinary bladder: 52.7
IL6	BSF2, HGF, HSF, IFNB2, IL-6	ENSG00000136244	Interleukin 6 receptor	1	154405193-154469450	Cancer-related genes, Candidate cardiovascular disease genes, CD markers, FDA approved drug targets, Plasma proteins, Predicted intracellular proteins, Predicted membrane proteins, Predicted secreted proteins	Evidence at protein level	Evidence at transcript level	Evidence at protein level	Evidence at protein level						Expressed in all		lymph node: 22.6
IL6R	CD126	ENSG00000160712	Interleukin 6 signal transducer	5	55935095-55994993	Cancer-related genes, Candidate cardiovascular disease genes, CD markers, Plasma proteins, Predicted membrane proteins, Predicted secreted proteins	Evidence at protein level	Evidence at protein level	Evidence at protein level	Evidence at protein level	HPA010558, CAB025784	Uncertain		Supportive	Plasma membrane, Golgi apparatus	Expressed in all		placenta: 134.1
IL6ST	CD130, GP130	ENSG00000134352	Interleukin 7	8	78675743-78805523	Cancer-related genes, Plasma proteins, Predicted secreted proteins	Evidence at protein level	Evidence at transcript level	Evidence at protein level		HPA019590	Uncertain				Mixed		lymph node: 7.5
IL7	IL-7	ENSG00000104432	Interleukin 7 receptor	5	35852695-35879603	Cancer-related genes, CD markers, Disease related genes, Predicted intracellular proteins, Predicted membrane proteins, Predicted secreted proteins	Evidence at protein level	Evidence at protein level	Evidence at protein level	Evidence at protein level	CAB010215	Uncertain		Supportive	Plasma membrane	Tissue enhanced	0	tonsil: 99.7
IL7R	CD127	ENSG00000168685	Interleukin 9	5	135892246-135895827	Cancer-related genes, Predicted secreted proteins	Evidence at transcript level	Evidence at transcript level	Evidence at transcript level							Not detected		adipose tissue: 0.0
IL9	HP40, IL-9, P40	ENSG00000145839	Interleukin enhancer binding factor 3, 90kDa	19	10654261-10692417	Cancer-related genes, Plasma proteins, Predicted intracellular proteins	Evidence at protein level	Evidence at protein level	Evidence at protein level	Evidence at protein level	HPA001897	Supportive		Supportive	Nucleoli, Nucleus but not nucleoli, Mitochondria	Expressed in all		bone marrow: 89.8
ILF3	DRBP76, MPHOSPH4, MPP4, NF90, NFAR-1	ENSG00000129351	Integrin-linked kinase	11	6603708-6610874	Cancer-related genes, Enzymes, Plasma proteins, Predicted intracellular proteins	Evidence at protein level	Evidence at protein level	Evidence at protein level	Evidence at protein level	CAB004041, HPA048437	Supportive		Supportive	Focal Adhesions, Cell Junctions	Expressed in all		smooth muscle: 306.9
ILK		ENSG00000166333	Inhibitor of growth family, member 1	13	110712736-110723339	Cancer-related genes, Disease related genes, Predicted intracellular proteins	Evidence at protein level	Evidence at protein level	Evidence at protein level	Evidence at protein level	CAB016136, CAB017773, HPA052591	Uncertain		Supportive	Nucleus but not nucleoli	Expressed in all		ovary: 12.6
ING1	p24ING1c, p33, p33ING1, p33ING1b, p47, p47ING1a	ENSG00000153487	Inhibin, beta A	7	41685114-41703108	Cancer-related genes, Candidate cardiovascular disease genes, Plasma proteins, Predicted secreted proteins	Evidence at protein level	Evidence at transcript level	Evidence at protein level	Evidence at protein level	HPA020031	Uncertain				Tissue enhanced	0	endometrium: 15.1
INHBA		ENSG00000122641	Inhibin, beta B	2	120346143-120351808	Cancer-related genes, Predicted secreted proteins	Evidence at protein level	Evidence at transcript level	Evidence at protein level	Evidence at protein level	HPA035386, HPA049218	Uncertain		Uncertain	Nucleus but not nucleoli	Tissue enhanced	0	liver: 11.1
INHBB		ENSG00000163083	Inositol polyphosphate phosphatase-like 1	11	72223701-72239105	Cancer-related genes, Cytoskeleton related proteins, Disease related genes, Enzymes, Potential drug targets, Predicted intracellular proteins	Evidence at protein level	Evidence at protein level	Evidence at protein level	Evidence at protein level	HPA037601	Uncertain		Supportive	Cytoplasm, Golgi apparatus	Expressed in all		spleen: 32.0
INPPL1	SHIP2	ENSG00000165458	Insulin	11	2159779-2161341	Cancer-related genes, Candidate cardiovascular disease genes, Disease related genes, Plasma proteins, Predicted secreted proteins, RAS pathway related proteins	Evidence at protein level	Evidence at protein level	Evidence at protein level	Evidence at protein level	CAB000048, HPA004932, CAB012098, CAB053843	Supportive				Tissue enriched	53	skin: 34.1
INS	IDDM1, IDDM2	ENSG00000254647	Integrator complex subunit 12	4	105682627-105895986	Cancer-related genes, Predicted intracellular proteins	Evidence at protein level	Evidence at protein level	Evidence at protein level	Evidence at protein level	HPA035772, HPA041814	Uncertain		Supportive	Nucleus but not nucleoli, Cytoplasm	Expressed in all		thyroid gland: 17.8
INTS12	INT12, PHF22, SBBI22	ENSG00000138785	Importin 7	11	9384622-9448126	Cancer-related genes, Plasma proteins, Predicted intracellular proteins	Evidence at protein level	Evidence at protein level	Evidence at protein level	Evidence at protein level	HPA019002, HPA056590	Uncertain		Supportive	Nucleus but not nucleoli, Cytoplasm	Expressed in all		thyroid gland: 39.4
IPO7	Imp7, RANBP7	ENSG00000205339	Interferon regulatory factor 1	5	132481609-132490798	Cancer-related genes, Disease related genes, Predicted intracellular proteins, Transcription factors	Evidence at protein level	Evidence at protein level	Evidence at protein level		CAB011662, HPA063131	Supportive		Supportive	Nucleus but not nucleoli, Cytoplasm	Expressed in all		appendix: 79.9
IRF1	MAR	ENSG00000125347	Interferon regulatory factor 4	6	391739-411447	Cancer-related genes, Disease related genes, Predicted intracellular proteins, Transcription factors	Evidence at protein level	Evidence at protein level	Evidence at protein level	Evidence at protein level	HPA002038, HPA002698, CAB013508	Supportive		Supportive	Nucleus but not nucleoli, Cytoplasm	Tissue enhanced	0	lymph node: 19.9
IRF4	LSIRF, MUM1	ENSG00000137265	Interferon regulatory factor 6	1	209785623-209806175	Cancer-related genes, Disease related genes, Predicted intracellular proteins, Transcription factors	Evidence at protein level	Evidence at protein level	Evidence at protein level	Evidence at protein level	HPA063121	Uncertain				Mixed		skin: 50.0
IRF6	LPS, OFC6, VWS, VWS1	ENSG00000117595	Insulin receptor substrate 2	13	109752698-109786568	Cancer-related genes, Plasma proteins, Predicted intracellular proteins	Evidence at protein level	Evidence at protein level	Evidence at protein level	Evidence at protein level	CAB016944, HPA054664	Uncertain		Supportive	Cytoplasm	Expressed in all		bone marrow: 26.2
IRS2		ENSG00000185950	Integrin, alpha 1	5	52787896-52959210	Cancer-related genes, CD markers, Plasma proteins, Predicted membrane proteins	Evidence at protein level	Evidence at transcript level	Evidence at protein level	Evidence at protein level	HPA042555	Uncertain				Mixed		spleen: 42.7
ITGA1	CD49a, VLA1	ENSG00000213949	Integrin, alpha 2 (CD49B, alpha 2 subunit of VLA-2 receptor)	5	52989326-53094779	Cancer-related genes, CD markers, Plasma proteins, Predicted membrane proteins	Evidence at protein level	Evidence at protein level	Evidence at protein level	Evidence at protein level	CAB017690, HPA060991, HPA063556	Supportive				Mixed		skin: 12.2
ITGA2	CD49B	ENSG00000164171	Integrin, alpha 2b (platelet glycoprotein IIb of IIb/IIIa complex, antigen CD41)	17	44372180-44389505	Cancer-related genes, Candidate cardiovascular disease genes, CD markers, Disease related genes, FDA approved drug targets, Plasma proteins, Predicted intracellular proteins, Predicted membrane proteins	Evidence at protein level	Evidence at protein level	Evidence at protein level	Evidence at protein level	CAB018611, HPA031168, HPA031169, HPA031170, HPA031171	Supportive		Supportive	Nucleus but not nucleoli, Cytoplasm	Tissue enhanced	0	thyroid gland: 2.5
ITGA2B	CD41, CD41B, GP2B, PPP1R93	ENSG00000005961	Integrin, alpha 3 (antigen CD49C, alpha 3 subunit of VLA-3 receptor)	17	50055968-50090481	Cancer-related genes, CD markers, Disease related genes, Predicted intracellular proteins, Predicted membrane proteins	Evidence at protein level	Evidence at protein level	Evidence at protein level	Evidence at protein level	HPA008572, CAB018594	Supportive		Supportive	Plasma membrane, Golgi apparatus	Mixed		lung: 70.2
ITGA3	CD49c, GAP-B3, MSK18, VCA-2, VLA3a	ENSG00000005884	Integrin, alpha 4 (antigen CD49D, alpha 4 subunit of VLA-4 receptor)	2	181457202-181536187	Cancer-related genes, CD markers, FDA approved drug targets, Plasma proteins, Predicted membrane proteins, Predicted secreted proteins	Evidence at protein level	Evidence at transcript level	Evidence at protein level	Evidence at protein level						Mixed		spleen: 35.3
ITGA4	CD49D	ENSG00000115232	Integrin, alpha 5 (fibronectin receptor, alpha polypeptide)	12	54395261-54419460	Cancer-related genes, CD markers, Plasma proteins, Predicted membrane proteins	Evidence at protein level	Evidence at protein level	Evidence at protein level	Evidence at protein level	HPA002642, CAB009008	Supportive		Uncertain	Nucleus but not nucleoli, Cytoplasm, Golgi apparatus	Expressed in all		smooth muscle: 291.5
ITGA5	CD49e, FNRA	ENSG00000161638	Integrin, alpha 6	2	172427354-172506282	Cancer-related genes, CD markers, Disease related genes, Plasma proteins, Predicted intracellular proteins, Predicted membrane proteins	Evidence at protein level	Evidence at protein level	Evidence at protein level	Evidence at protein level	CAB009009, HPA012696, HPA027582	Supportive				Expressed in all		placenta: 62.5
ITGA6	CD49f	ENSG00000091409	Integrin, alpha M (complement component 3 receptor 3 subunit)	16	31259990-31332892	Cancer-related genes, CD markers, Disease related genes, Predicted intracellular proteins, Predicted membrane proteins	Evidence at protein level	Evidence at protein level	Evidence at protein level	Evidence at protein level	HPA002274, CAB025091, CAB072870	Supportive				Tissue enhanced	0	appendix: 22.7
ITGAM	CD11B, CR3A, MAC-1	ENSG00000169896	Integrin, alpha V	2	186590065-186680901	Cancer-related genes, CD markers, FDA approved drug targets, Predicted intracellular proteins, Predicted membrane proteins	Evidence at protein level	Evidence at protein level	Evidence at protein level	Evidence at protein level	CAB002499, HPA004856	Supportive		Uncertain	Cytoplasm, Focal Adhesions	Expressed in all		thyroid gland: 59.5
ITGAV	CD51, MSK8, VNRA, VTNR	ENSG00000138448	Integrin, beta 1 (fibronectin receptor, beta polypeptide, antigen CD29 includes MDF2, MSK12)	10	32900319-33005792	Cancer-related genes, CD markers, FDA approved drug targets, Plasma proteins, Predicted intracellular proteins, Predicted membrane proteins, Predicted secreted proteins	Evidence at protein level	Evidence at protein level	Evidence at protein level	Evidence at protein level	CAB003434	Uncertain		Supportive	Plasma membrane, Focal Adhesions, Endoplasmic reticulum	Expressed in all		smooth muscle: 448.9
ITGB1	CD29, FNRB, GPIIA, MDF2, MSK12	ENSG00000150093	Integrin, beta 3 (platelet glycoprotein IIIa, antigen CD61)	17	47253846-47311816	Cancer-related genes, CD markers, Disease related genes, FDA approved drug targets, Plasma proteins, Predicted membrane proteins, Predicted secreted proteins	Evidence at protein level	Evidence at protein level	Evidence at protein level	Evidence at protein level	HPA027852	Supportive				Tissue enhanced	0	smooth muscle: 19.9
ITGB3	CD61, GP3A, GPIIIa	ENSG00000259207	Integrin, beta 4	17	75721328-75757818	Cancer-related genes, CD markers, Disease related genes, Plasma proteins, Predicted intracellular proteins, Predicted membrane proteins	Evidence at protein level	Evidence at protein level	Evidence at protein level	Evidence at protein level	CAB002422, CAB005258, HPA036348, HPA036349	Supportive		Supportive	Plasma membrane, Cell Junctions, Nucleus	Expressed in all		skin: 67.2
ITGB4	CD104	ENSG00000132470	Integrin, beta 5	3	124761948-124901418	Cancer-related genes, Plasma proteins, Predicted intracellular proteins, Predicted membrane proteins	Evidence at protein level	Evidence at protein level	Evidence at protein level	Evidence at protein level	HPA001820, CAB022050	Uncertain		Uncertain	Mitochondria, Plasma membrane	Expressed in all		placenta: 81.7
ITGB5		ENSG00000082781	Integrin, beta 6	2	160099666-160271888	Cancer-related genes, Plasma proteins, Predicted membrane proteins	Evidence at protein level	Evidence at protein level	Evidence at protein level	Evidence at protein level	HPA023626, CAB073536	Uncertain		Supportive	Nucleus but not nucleoli, Cell Junctions	Tissue enhanced	0	urinary bladder: 25.7
ITGB6		ENSG00000115221	Integrin, beta 7	12	53191318-53207307	Cancer-related genes, Plasma proteins, Predicted membrane proteins, Predicted secreted proteins	Evidence at protein level	Evidence at protein level	Evidence at protein level	Evidence at protein level	HPA042277	Uncertain		Uncertain	Plasma membrane, Cytoplasm	Mixed		lymph node: 23.2
ITGB7		ENSG00000139626	Integrin, beta 8	7	20330702-20415754	Cancer-related genes, Predicted membrane proteins	Evidence at protein level	Evidence at protein level	Evidence at protein level	Evidence at protein level	HPA027796, HPA027797	Supportive		Uncertain	Plasma membrane, Cytoplasm	Mixed		cerebral cortex: 16.3
ITGB8		ENSG00000105855	Inter-alpha-trypsin inhibitor heavy chain family, member 4	3	52812975-52831479	Cancer-related genes, Plasma proteins, Predicted intracellular proteins, Predicted secreted proteins	Evidence at protein level	Evidence at protein level	Evidence at protein level	Evidence at protein level	HPA001835, HPA003948, CAB072872	Supportive		Uncertain	Vesicles	Tissue enriched	55	skeletal muscle: 12.2
ITIH4	H4P, IHRP, ITIHL1	ENSG00000055955	IL2-inducible T-cell kinase	5	157142933-157255191	Cancer-related genes, Disease related genes, Enzymes, Potential drug targets, Predicted intracellular proteins	Evidence at protein level	Evidence at transcript level	Evidence at protein level	Evidence at protein level						Tissue enhanced	0	appendix: 15.9
ITK	EMT, LYK, PSCTK2	ENSG00000113263	Inositol-trisphosphate 3-kinase B	1	226631690-226739323	Cancer-related genes, Enzymes, Predicted intracellular proteins	Evidence at protein level	Evidence at transcript level	Evidence at protein level	Evidence at protein level	HPA030273, HPA030275	Uncertain				Expressed in all		cerebral cortex: 30.4
ITPKB	IP3-3KB, IP3KB	ENSG00000143772	Janus kinase 1	1	64833229-64966504	Cancer-related genes, Cytoskeleton related proteins, Enzymes, FDA approved drug targets, Plasma proteins, Predicted intracellular proteins	Evidence at protein level	Evidence at transcript level	Evidence at protein level	Evidence at protein level	CAB013088	Uncertain				Expressed in all		lymph node: 85.8
JAK1	JAK1A, JAK1B, JTK3	ENSG00000162434	Janus kinase 2	9	4985033-5128183	Cancer-related genes, Cytoskeleton related proteins, Disease related genes, Enzymes, FDA approved drug targets, Plasma proteins, Predicted intracellular proteins	Evidence at protein level	Evidence at transcript level	Evidence at protein level	Evidence at protein level	CAB013089, HPA040820	Uncertain				Expressed in all		lymph node: 16.4
JAK2	JTK10	ENSG00000096968	Janus kinase 3	19	17824780-17848071	Cancer-related genes, Cytoskeleton related proteins, Disease related genes, Enzymes, FDA approved drug targets, Predicted intracellular proteins	Evidence at protein level	Evidence at protein level	Evidence at protein level	Evidence at protein level	HPA070314	Supportive				Tissue enhanced	0	tonsil: 25.5
JAK3	JAK-3, JAK3_HUMAN, JAKL, L-JAK, LJAK	ENSG00000105639	JAZF zinc finger 1	7	27830573-28180743	Cancer-related genes, Disease related genes, Predicted intracellular proteins	Evidence at protein level	Evidence at protein level	Evidence at protein level	Evidence at protein level	CAB019271, HPA066967	Uncertain		Supportive	Nucleus, Nucleoli, Cytoplasm	Expressed in all		adrenal gland: 78.1
JAZF1	DKFZp761K2222, TIP27, ZNF802	ENSG00000153814	JNK1/MAPK8-associated membrane protein	14	59484443-59505410	Cancer-related genes, Predicted membrane proteins	Evidence at protein level	Evidence at protein level	Evidence at transcript level		HPA031172, HPA071650	Supportive		Uncertain	Vesicles, Nucleus but not nucleoli	Expressed in all		fallopian tube: 27.6
JKAMP	C14orf100, CDA06, HSPC213, HSPC327, JAMP	ENSG00000050130	Jumping translocation breakpoint	1	153974269-153977688	Cancer-related genes, Plasma proteins, Predicted membrane proteins	Evidence at protein level	Evidence at transcript level	Evidence at protein level	Evidence at protein level	HPA006514	Uncertain		Uncertain	Vesicles, Cytoskeleton (Actin filaments)	Expressed in all		stomach: 79.6
JTB	hJT	ENSG00000143543	Jun proto-oncogene	1	58780788-58784327	Cancer-related genes, FDA approved drug targets, Predicted intracellular proteins, Transcription factors	Evidence at protein level	Evidence at protein level	Evidence at protein level	Evidence at protein level	CAB003801, CAB007780, HPA059474	Supportive		Supportive	Nucleus but not nucleoli	Expressed in all		prostate: 208.3
JUN	AP-1, c-Jun	ENSG00000177606	Jun D proto-oncogene	19	18279760-18281622	Cancer-related genes, Plasma proteins, Predicted intracellular proteins, Transcription factors	Evidence at protein level	Evidence at protein level	Evidence at protein level	Evidence at protein level	CAB005268, HPA063029	Supportive		Supportive	Nucleus but not nucleoli	Expressed in all		bone marrow: 195.1
JUND	AP-1	ENSG00000130522	Junction plakoglobin	17	41754604-41786931	Cancer-related genes, Cytoskeleton related proteins, Disease related genes, Plasma proteins, Predicted intracellular proteins	Evidence at protein level	Evidence at protein level	Evidence at protein level	Evidence at protein level	CAB002139, HPA032047	Supportive		Supportive	Plasma membrane, Vesicles, Cell Junctions	Group enriched	5	tonsil: 74.5
JUP	CTNNG, DP3, DPIII, PDGB, PKGB	ENSG00000173801	Kalirin, RhoGEF kinase	3	124080023-124726325	Cancer-related genes, Disease related genes, Enzymes, Potential drug targets, Predicted intracellular proteins, Predicted membrane proteins	Evidence at protein level	Evidence at transcript level	Evidence at protein level	Evidence at protein level	HPA011913, CAB026456	Uncertain		Uncertain	Nucleoli, Nucleus but not nucleoli, Cytoplasm	Mixed		small intestine: 37.3
KALRN	ARHGEF24, DUET, duo, HAPIP, Hs.8004, Kalirin, TRAD	ENSG00000160145	K(lysine) acetyltransferase 2B	3	20040023-20154404	Cancer-related genes, Enzymes, Predicted intracellular proteins	Evidence at protein level	Evidence at protein level	Evidence at protein level	Evidence at protein level	CAB004526, HPA055839	Supportive		Uncertain	Nucleus	Expressed in all		cerebral cortex: 23.4
KAT2B	GCN5, GCN5L, P/CAF, PCAF	ENSG00000114166	K(lysine) acetyltransferase 6A	8	41929479-42051990	Cancer-related genes, Disease related genes, Enzymes, Potential drug targets, Predicted intracellular proteins, Transcription factors	Evidence at protein level	Evidence at protein level	Evidence at protein level	Evidence at protein level	CAB017023, HPA049811, HPA053523	Uncertain		Supportive	Nucleus but not nucleoli, Golgi apparatus	Expressed in all		ovary: 19.5
KAT6A	MOZ, MYST3, RUNXBP2, ZC2HC6A, ZNF220	ENSG00000083168	K(lysine) acetyltransferase 6B	10	74825582-75032622	Cancer-related genes, Disease related genes, Enzymes, Potential drug targets, Predicted intracellular proteins, Transcription factors	Evidence at protein level	Evidence at protein level	Evidence at protein level	Evidence at protein level	HPA006104	Supportive		Uncertain	Nucleus	Expressed in all		ovary: 18.6
KAT6B	Morf, MOZ2, MYST4, qkf, querkopf, ZC2HC6B	ENSG00000156650	Potassium inwardly-rectifying channel, subfamily J, member 5	11	128891356-128921035	Cancer-related genes, Disease related genes, Potential drug targets, Predicted membrane proteins, Transporters, Voltage-gated ion channels	Evidence at protein level	Evidence at protein level	Evidence at protein level	Evidence at protein level	HPA014722, HPA017353, CAB022569	Supportive				Group enriched	5	placenta: 6.2
KCNJ5	CIR, GIRK4, KATP1, Kir3.4, LQT13	ENSG00000120457	Lysine (K)-specific demethylase 5A	12	280129-389454	Cancer-related genes, Predicted intracellular proteins, Transcription factors	Evidence at protein level	Evidence at transcript level	Evidence at protein level	Evidence at protein level	HPA006201	Uncertain		Uncertain	Nucleus, Cytoplasm	Expressed in all		testis: 19.8
KDM5A	JARID1A, RBBP2	ENSG00000073614	Lysine (K)-specific demethylase 5C	X	53191321-53225422	Cancer-related genes, Disease related genes, Plasma proteins, Predicted intracellular proteins, Transcription factors	Evidence at protein level	Evidence at transcript level	Evidence at protein level	Evidence at protein level						Expressed in all		fallopian tube: 28.4
KDM5C	DXS1272E, JARID1C, MRX13, SMCX, XE169	ENSG00000126012	Lysine (K)-specific demethylase 6A	X	44873177-45112602	Cancer-related genes, Disease related genes, Predicted intracellular proteins, Predicted secreted proteins	Evidence at protein level	Evidence at protein level	Evidence at protein level	Evidence at protein level	HPA000568, HPA001165, HPA002111	Supportive		Uncertain	Nucleus but not nucleoli, Golgi apparatus	Expressed in all		bone marrow: 27.1
KDM6A	UTX	ENSG00000147050	Kinase insert domain receptor (a type III receptor tyrosine kinase)	4	55078477-55125589	Cancer-related genes, CD markers, Disease related genes, Enzymes, FDA approved drug targets, Plasma proteins, Predicted membrane proteins, RAS pathway related proteins	Evidence at protein level	Evidence at transcript level	Evidence at protein level	Evidence at protein level	CAB004028, HPA030893	Uncertain		Uncertain	Nucleus but not nucleoli	Tissue enhanced	0	thyroid gland: 32.2
KDR	CD309, FLK1, VEGFR, VEGFR2	ENSG00000128052	3-ketodihydrosphingosine reductase	18	63327726-63367510	Cancer-related genes, Disease related genes, Enzymes, Potential drug targets, Predicted intracellular proteins, Predicted membrane proteins, Predicted secreted proteins	Evidence at protein level	Evidence at protein level	Evidence at protein level	Evidence at protein level	CAB003673, HPA044884	Uncertain				Expressed in all		ovary: 30.6
KDSR	DHSR, FVT1, SDR35C1	ENSG00000119537	Kelch-like ECH-associated protein 1	19	10486120-10503741	Cancer-related genes, FDA approved drug targets, Predicted intracellular proteins	Evidence at protein level	Evidence at protein level	Evidence at protein level	Evidence at protein level	HPA005558, CAB025337	Uncertain		Supportive	Nucleus but not nucleoli, Cytoplasm, Microtubule organizing center	Expressed in all		skeletal muscle: 37.7
KEAP1	INrf2, KIAA0132, KLHL19, MGC10630, MGC1114, MGC20887, MGC4407, MGC9454	ENSG00000079999	Kell blood group, metallo-endopeptidase	7	142941114-142962681	Blood group antigen proteins, Cancer-related genes, CD markers, Enzymes, Predicted membrane proteins	Evidence at protein level	Evidence at transcript level	Evidence at protein level	Evidence at protein level	HPA042391	Uncertain				Tissue enhanced	0	lymph node: 8.4
KEL	CD238, ECE3	ENSG00000197993	KIAA1109	4	122152333-122362758	Cancer-related genes, Plasma proteins, Predicted intracellular proteins, Predicted membrane proteins	Evidence at protein level	Evidence at protein level	Evidence at protein level	Evidence at protein level	HPA038076	Uncertain		Uncertain	Nucleus but not nucleoli, Centrosome	Expressed in all		ovary: 33.5
KIAA1109	FLJ21404, FSA, KIAA1371, Tweek	ENSG00000138688	KIAA1549	7	138831381-138981318	Cancer-related genes, Disease related genes, Predicted membrane proteins	Evidence at protein level	Evidence at transcript level	Evidence at protein level	Evidence at protein level	HPA019560	Uncertain		Uncertain	Nuclear membrane, Cytoskeleton (Intermediate filaments)	Mixed		cerebral cortex: 3.9
KIAA1549		ENSG00000122778	KIAA1598	10	116881482-117126586	Cancer-related genes, Predicted intracellular proteins	Evidence at protein level	Evidence at protein level	Evidence at protein level	Evidence at protein level	HPA037942, HPA037943	Uncertain		Uncertain	Nucleus, Plasma membrane, Cytoplasm	Tissue enhanced	0	thyroid gland: 6.7
KIAA1598	shootin-1, shootin1	ENSG00000187164	Kinesin heavy chain member 2A	5	62306162-62537249	Cancer-related genes, Disease related genes, Plasma proteins, Predicted intracellular proteins	Evidence at protein level	Evidence at protein level	Evidence at protein level	Evidence at protein level	HPA004715, HPA004716	Uncertain		Supportive	Nucleus, Centrosome, Nucleoli, Cytoplasm	Expressed in all		testis: 45.9
KIF2A	HK2, KIF2	ENSG00000068796	Kinesin family member 2C	1	44739818-44767767	Cancer-related genes, Plasma proteins, Predicted intracellular proteins	Evidence at protein level	Evidence at protein level	Evidence at protein level	Evidence at protein level	HPA006432	Uncertain		Uncertain	Nucleus, Cytoplasm, Cytoskeleton (Intermediate filaments)	Tissue enhanced	0	bone marrow: 16.9
KIF2C	CT139, KNSL6, MCAK	ENSG00000142945	Kinesin family member 5B	10	32009010-32056431	Cancer-related genes, Plasma proteins, Predicted intracellular proteins	Evidence at protein level	Evidence at protein level	Evidence at protein level	Evidence at protein level	CAB009846, HPA037589, HPA037590	Uncertain		Supportive	Cytoplasm, Microtubule organizing center	Expressed in all		smooth muscle: 68.4
KIF5B	KNS, KNS1	ENSG00000170759	Kinesin family member C3	16	57758217-57863053	Cancer-related genes, Predicted intracellular proteins	Evidence at protein level	Evidence at protein level	Evidence at protein level	Evidence at protein level	HPA021240	Uncertain				Expressed in all		kidney: 41.2
KIFC3		ENSG00000140859	KiSS-1 metastasis-suppressor	1	204190341-204196486	Cancer-related genes, Disease related genes, Predicted secreted proteins	Evidence at protein level	Evidence at protein level	Evidence at protein level	Evidence at protein level	CAB017775, HPA035542	Supportive				Tissue enriched	512	stomach: 0.6
KISS1		ENSG00000170498	V-kit Hardy-Zuckerman 4 feline sarcoma viral oncogene homolog	4	54657918-54740715	Cancer-related genes, CD markers, Disease related genes, Enzymes, FDA approved drug targets, Plasma proteins, Predicted membrane proteins, RAS pathway related proteins	Evidence at protein level	Evidence at protein level	Evidence at protein level	Evidence at protein level	CAB003288, HPA004471, CAB068253, CAB072867	Supportive				Mixed		thyroid gland: 41.1
KIT	C-Kit, CD117, PBT, SCFR	ENSG00000157404	KIT ligand	12	88492793-88580851	Cancer-related genes, Cytoskeleton related proteins, Disease related genes, Plasma proteins, Predicted intracellular proteins, Predicted membrane proteins, RAS pathway related proteins	Evidence at protein level	Evidence at transcript level	Evidence at protein level	Evidence at protein level	CAB004569	Uncertain				Mixed		lung: 16.4
KITLG	FPH2, Kitl, KL-1, MGF, SCF, SF	ENSG00000049130	Kruppel-like factor 4 (gut)	9	107484852-107490482	Cancer-related genes, Predicted intracellular proteins, Transcription factors	Evidence at protein level	Evidence at protein level	Evidence at protein level	Evidence at protein level	HPA002926	Supportive		Supportive	Nucleus but not nucleoli	Expressed in all		esophagus: 107.8
KLF4	EZF, GKLF	ENSG00000136826	Kruppel-like factor 5 (intestinal)	13	73054976-73077542	Cancer-related genes, Predicted intracellular proteins, Transcription factors	Evidence at protein level	Evidence at protein level	Evidence at protein level	Evidence at protein level	HPA040398, HPA044231	Uncertain		Supportive	Nucleus but not nucleoli, Plasma membrane, Golgi apparatus, Vesicles	Expressed in all		skin: 172.2
KLF5	BTEB2, CKLF, IKLF	ENSG00000102554	Kruppel-like factor 6	10	3775996-3785281	Cancer-related genes, Disease related genes, Predicted intracellular proteins, Transcription factors	Evidence at protein level	Evidence at protein level	Evidence at protein level		CAB013529	Supportive				Expressed in all		bone marrow: 227.2
KLF6	BCD1, COPEB, CPBP, GBF, PAC1, ST12, Zf9	ENSG00000067082	Kelch-like family member 8	4	87160103-87240314	Cancer-related genes, Plasma proteins, Predicted intracellular proteins	Evidence at protein level	Evidence at protein level	Evidence at protein level	Evidence at protein level	HPA013856, HPA017762	Supportive		Supportive	Nucleus but not nucleoli	Expressed in all		thyroid gland: 17.3
KLHL8	KIAA1378	ENSG00000145332	Kallikrein-related peptidase 10	19	51012739-51020175	Cancer-related genes, Enzymes, Predicted secreted proteins	Evidence at protein level	Evidence at protein level	Evidence at protein level	Evidence at protein level	CAB017133, HPA017195	Supportive		Uncertain	Nucleoli, Plasma membrane, Cytoplasm, Cytoskeleton (Microtubules)	Tissue enhanced	0	skin: 30.9
KLK10	NES1, PRSSL1	ENSG00000129451	Kallikrein-related peptidase 11	19	51022216-51028039	Cancer-related genes, Enzymes, Plasma proteins, Predicted intracellular proteins, Predicted secreted proteins	Evidence at protein level	Evidence at transcript level	Evidence at protein level	Evidence at protein level	CAB026340	Uncertain				Tissue enhanced	0	prostate: 55.2
KLK11	PRSS20, TLSP	ENSG00000167757	Kallikrein-related peptidase 13	19	51056206-51065114	Cancer-related genes, Enzymes, Predicted secreted proteins	Evidence at protein level	Evidence at protein level	Evidence at protein level	Evidence at protein level	HPA019487, CAB025453, HPA062136	Supportive		Uncertain		Tissue enriched	7	tonsil: 43.5
KLK13	KLK-L4	ENSG00000167759	Kallikrein-related peptidase 14	19	51077495-51084245	Cancer-related genes, Enzymes, Plasma proteins, Predicted secreted proteins	Evidence at protein level	Evidence at transcript level	Evidence at protein level	Evidence at protein level	CAB026228	Uncertain				Tissue enriched	12	fallopian tube: 0.4
KLK14	KLK-L6	ENSG00000129437	Kallikrein-related peptidase 15	19	50825289-50837213	Cancer-related genes, Enzymes, Predicted intracellular proteins, Predicted secreted proteins	Evidence at transcript level	Evidence at transcript level	Evidence at transcript level		HPA019802	Uncertain				Tissue enhanced	0	adrenal gland: 0.7
KLK15	ACO, HSRNASPH, prostinogen	ENSG00000174562	Kallikrein-related peptidase 2	19	50861568-50880567	Cancer-related genes, Enzymes, Plasma proteins, Predicted intracellular proteins, Predicted secreted proteins	Evidence at protein level	Evidence at protein level	Evidence at protein level	Evidence at protein level	HPA000764	Supportive				Tissue enriched	290	testis: 1.6
KLK2		ENSG00000167751	Kallikrein-related peptidase 3	19	50854915-50860764	Cancer-related genes, Enzymes, Plasma proteins, Predicted secreted proteins	Evidence at protein level	Evidence at protein level	Evidence at protein level	Evidence at protein level	CAB000070, HPA000764	Supportive				Tissue enriched	1301	adrenal gland: 5.6
KLK3	APS, PSA	ENSG00000142515	Kallikrein-related peptidase 4	19	50906352-50910738	Cancer-related genes, Disease related genes, Enzymes, Potential drug targets, Predicted intracellular proteins, Predicted secreted proteins	Evidence at protein level	Evidence at protein level	Evidence at protein level		HPA051839	Supportive				Tissue enriched	79	endometrium: 2.5
KLK4	EMSP, EMSP1, KLK-L1, PRSS17, PSTS	ENSG00000167749	Kallikrein-related peptidase 5	19	50943303-50953093	Cancer-related genes, Enzymes, Predicted secreted proteins	Evidence at protein level	Evidence at protein level	Evidence at protein level	Evidence at protein level	HPA014343, CAB025503, CAB026341	Supportive		Uncertain	Cytoplasm	Tissue enriched	13	lung: 9.7
KLK5	KLK-L2, SCTE	ENSG00000167754	Kallikrein-related peptidase 6	19	50958631-50969673	Cancer-related genes, Enzymes, Mitochondrial proteins, Plasma proteins, Predicted intracellular proteins, Predicted secreted proteins	Evidence at protein level	Evidence at protein level	Evidence at protein level	Evidence at protein level	HPA051837			Supportive	Nucleus but not nucleoli, Cytoskeleton (Microtubules)	Tissue enhanced	0	kidney: 8.2
KLK6	Bssp, Klk7, neurosin, PRSS18, PRSS9	ENSG00000167755	Kallikrein-related peptidase 7	19	50976482-50984099	Cancer-related genes, Enzymes, Predicted intracellular proteins, Predicted secreted proteins	Evidence at protein level	Evidence at protein level	Evidence at protein level	Evidence at protein level	CAB026342, HPA062126	Supportive				Group enriched	5	fallopian tube: 18.2
KLK7	PRSS6, SCCE	ENSG00000169035	Kallikrein-related peptidase 8	19	50996007-51002711	Cancer-related genes, Enzymes, Plasma proteins, Predicted intracellular proteins, Predicted secreted proteins	Evidence at protein level	Evidence at protein level	Evidence at protein level	Evidence at protein level	HPA035761	Supportive				Group enriched	6	tonsil: 8.2
KLK8	HNP, neuropsin, ovasin, PRSS19, TADG14	ENSG00000129455	Killer cell lectin-like receptor subfamily K, member 1	12	10372353-10391874	Cancer-related genes, CD markers, Predicted membrane proteins	Evidence at protein level	Evidence at protein level	Evidence at protein level	Evidence at protein level	CAB021896	Supportive				Tissue enhanced	0	tonsil: 14.4
KLRK1	CD314, D12S2489E, KLR, NKG2-D, NKG2D	ENSG00000213809	Lysine (K)-specific methyltransferase 2A	11	118436490-118526832	Cancer-related genes, Disease related genes, Enzymes, Plasma proteins, Potential drug targets, Predicted intracellular proteins, Transcription factors	Evidence at protein level	Evidence at protein level	Evidence at protein level	Evidence at protein level	CAB017794, CAB024270, HPA044910	Supportive		Supportive	Nucleus but not nucleoli, Cytoplasm	Expressed in all		ovary: 20.1
KMT2A	ALL-1, CXXC7, HRX, HTRX1, MLL, MLL1A, TRX1	ENSG00000118058	Lysine (K)-specific methyltransferase 2B	19	35718019-35738878	Cancer-related genes, Enzymes, Predicted intracellular proteins, Transcription factors	Evidence at protein level	Evidence at transcript level	Evidence at protein level	Evidence at protein level	HPA006487	Uncertain		Uncertain	Nucleus but not nucleoli, Cytoplasm	Expressed in all		testis: 19.3
KMT2B	HRX2, KIAA0304, MLL1B, MLL2, MLL4, TRX2, WBP7	ENSG00000272333	Lysine (K)-specific methyltransferase 2C	7	152134922-152436005	Cancer-related genes, Enzymes, Plasma proteins, Predicted intracellular proteins	Evidence at protein level	Evidence at transcript level	Evidence at protein level	Evidence at protein level	HPA071556			Uncertain	Nucleus but not nucleoli, Golgi apparatus	Expressed in all		skin: 16.8
KMT2C	HALR, KIAA1506, MLL3	ENSG00000055609	Lysine (K)-specific methyltransferase 2D	12	49018975-49059774	Cancer-related genes, Disease related genes, Enzymes, Potential drug targets, Predicted intracellular proteins	Evidence at protein level	Evidence at transcript level	Evidence at protein level	Evidence at protein level	HPA035977	Uncertain		Uncertain	Plasma membrane, Cytoplasm, Nucleus	Expressed in all		bone marrow: 29.2
KMT2D	ALR, CAGL114, MLL2, MLL4, TNRC21	ENSG00000167548	Kirsten rat sarcoma viral oncogene homolog	12	25204789-25250936	Cancer-related genes, Disease related genes, Predicted intracellular proteins, RAS pathway related proteins	Evidence at protein level	Evidence at transcript level	Evidence at protein level	Evidence at protein level	HPA049830	Uncertain				Expressed in all		rectum: 25.3
KRAS	KRAS1, KRAS2	ENSG00000133703	Keratin 13	17	41500981-41505705	Cancer-related genes, Disease related genes, Plasma proteins, Predicted intracellular proteins	Evidence at protein level	Evidence at protein level	Evidence at protein level	Evidence at protein level	CAB000133, HPA030877	Supportive		Supportive	Cytoskeleton (Intermediate filaments)	Tissue enriched	16	tonsil: 1524.1
KRT13	CK13, K13, MGC161462, MGC3781	ENSG00000171401	Keratin 14	17	41582279-41586921	Cancer-related genes, Disease related genes, Plasma proteins, Predicted intracellular proteins	Evidence at protein level	Evidence at protein level	Evidence at protein level	Evidence at protein level	CAB000134, HPA000452, HPA023040	Supportive				Tissue enriched	22	tonsil: 225.3
KRT14	EBS3, EBS4	ENSG00000186847	Keratin 15	17	41513743-41522529	Cancer-related genes, Plasma proteins, Predicted intracellular proteins	Evidence at protein level	Evidence at protein level	Evidence at protein level	Evidence at protein level	CAB000135, HPA023910, HPA024554	Supportive				Group enriched	8	prostate: 69.3
KRT15	CK15, K15, K1CO	ENSG00000171346	Keratin 17	17	41619437-41624842	Cancer-related genes, Disease related genes, Plasma proteins, Predicted intracellular proteins	Evidence at protein level	Evidence at protein level	Evidence at protein level	Evidence at protein level	CAB000029, HPA000452, HPA000453, HPA045062	Supportive				Tissue enhanced	0	tonsil: 75.3
KRT17	PCHC1	ENSG00000128422	Keratin 18	12	52948871-52952901	Cancer-related genes, Disease related genes, Predicted intracellular proteins	Evidence at protein level	Evidence at protein level	Evidence at protein level	Evidence at protein level	CAB000008, CAB000030, HPA001605	Supportive		Supportive	Cytoplasm	Mixed		rectum: 242.6
KRT18		ENSG00000111057	Keratin 19	17	41523617-41528308	Cancer-related genes, Plasma proteins, Predicted intracellular proteins	Evidence at protein level	Evidence at protein level	Evidence at protein level	Evidence at protein level	CAB000031, HPA002465	Supportive		Supportive	Cytoskeleton (Intermediate filaments)	Mixed		urinary bladder: 586.4
KRT19	CK19, K19, K1CS, MGC15366	ENSG00000171345	Keratin 4	12	52806549-52814551	Cancer-related genes, Disease related genes, Plasma proteins, Predicted intracellular proteins	Evidence at protein level	Evidence at protein level	Evidence at protein level	Evidence at protein level	CAB002154, HPA034881	Supportive				Tissue enriched	13	tonsil: 455.6
KRT4	CK4, CYK4, K4	ENSG00000170477	Keratin 8	12	52897187-52949954	Cancer-related genes, Disease related genes, Plasma proteins, Predicted intracellular proteins	Evidence at protein level	Evidence at protein level	Evidence at protein level	Evidence at protein level	CAB000131, CAB001696, HPA049866	Supportive				Tissue enhanced	0	colon: 527.9
KRT8	CARD2, CK8, CYK8, K2C8, K8, KO	ENSG00000170421	Kinectin 1 (kinesin receptor)	14	55559072-55701526	Cancer-related genes, Plasma proteins, Predicted intracellular proteins, Predicted membrane proteins	Evidence at protein level	Evidence at protein level	Evidence at protein level	Evidence at protein level	HPA003178, CAB015331, HPA017876	Supportive		Supportive	Endoplasmic reticulum	Expressed in all		testis: 124.3
KTN1	CG1, KIAA0004	ENSG00000126777	Lactalbumin, alpha-	12	48567684-48570066	Cancer-related genes, Predicted secreted proteins	Evidence at protein level	Evidence at protein level	Evidence at protein level		HPA029856	Supportive				Tissue enriched	16	adipose tissue: 0.0
LALBA	LYZL7	ENSG00000167531	Laminin, beta 1	7	107923799-108003255	Cancer-related genes, Disease related genes, Plasma proteins, Predicted intracellular proteins, Predicted secreted proteins	Evidence at protein level	Evidence at protein level	Evidence at protein level	Evidence at protein level	HPA004056, HPA004132, CAB004256	Supportive		Uncertain	Nucleus but not nucleoli, Cytoplasm	Mixed		placenta: 122.4
LAMB1	CLM	ENSG00000091136	Laminin, gamma 1 (formerly LAMB2)	1	183023460-183145592	Cancer-related genes, Plasma proteins, Predicted intracellular proteins, Predicted secreted proteins	Evidence at protein level	Evidence at protein level	Evidence at protein level	Evidence at protein level	HPA001908, HPA001909, CAB004486	Supportive		Uncertain	Endoplasmic reticulum, Vesicles	Expressed in all		placenta: 155.8
LAMC1	LAMB2	ENSG00000135862	LIM and SH3 protein 1	17	38869859-38921770	Cancer-related genes, Plasma proteins, Predicted intracellular proteins	Evidence at protein level	Evidence at protein level	Evidence at protein level	Evidence at protein level	HPA012072, CAB022049	Supportive		Supportive	Plasma membrane, Cytoplasm, Focal Adhesions	Expressed in all		small intestine: 117.1
LASP1	Lasp-1, MLN50	ENSG00000002834	LCK proto-oncogene, Src family tyrosine kinase	1	32251239-32286165	Cancer-related genes, Disease related genes, Enzymes, FDA approved drug targets, Predicted intracellular proteins	Evidence at protein level	Evidence at protein level	Evidence at protein level	Evidence at protein level	HPA003494, CAB003816	Supportive		Uncertain	Golgi apparatus	Tissue enhanced	0	appendix: 41.9
LCK		ENSG00000182866	Lipocalin 1	9	135521438-135526532	Cancer-related genes, Plasma proteins, Predicted secreted proteins	Evidence at protein level	Evidence at transcript level	Evidence at protein level	Evidence at protein level						Tissue enriched	7	heart muscle: 0.2
LCN1	MGC71975, PMFA, TLC, TP, VEGP	ENSG00000160349	Lymphocyte cytosolic protein 1 (L-plastin)	13	46125920-46211871	Cancer-related genes, Disease related genes, Plasma proteins, Predicted intracellular proteins	Evidence at protein level	Evidence at protein level	Evidence at protein level	Evidence at protein level	HPA019493, CAB020673	Supportive		Uncertain	Plasma membrane, Cytoplasm, Cytoskeleton (Actin filaments)	Expressed in all		tonsil: 508.0
LCP1	CP64, L-PLASTIN, LC64P, PLS2	ENSG00000136167	Lactase-like	15	66547179-66565979	Cancer-related genes, Predicted membrane proteins	Evidence at protein level	Evidence at transcript level	Evidence at protein level							Not detected		cerebral cortex: 0.4
LCTL	FLJ33279, KLG, KLPH	ENSG00000188501	Lactate dehydrogenase A	11	18394388-18408425	Cancer-related genes, Disease related genes, Enzymes, Plasma proteins, Potential drug targets, Predicted intracellular proteins	Evidence at protein level	Evidence at protein level	Evidence at protein level	Evidence at protein level	CAB015336	Uncertain		Supportive	Cytoplasm, Plasma membrane, Vesicles	Expressed in all		skeletal muscle: 228.5
LDHA		ENSG00000134333	Leptin	7	128241284-128257628	Cancer-related genes, Candidate cardiovascular disease genes, Disease related genes, Plasma proteins, Predicted secreted proteins	Evidence at protein level	Evidence at transcript level	Evidence at protein level	Evidence at protein level	CAB010490, CAB016730, HPA030721	Uncertain				Tissue enriched	45	placenta: 4.6
LEP	OB, OBS	ENSG00000174697	Leptin receptor	1	65420652-65641559	Cancer-related genes, Candidate cardiovascular disease genes, CD markers, Disease related genes, Plasma proteins, Predicted intracellular proteins, Predicted membrane proteins	Evidence at protein level	Evidence at transcript level	Evidence at protein level	Evidence at protein level	HPA030899	Uncertain		Uncertain	Vesicles	Mixed		liver: 40.3
LEPR	CD295, OBR	ENSG00000116678	Lectin, galactoside-binding, soluble, 3	14	55124110-55145413	Cancer-related genes, Plasma proteins, Predicted intracellular proteins	Evidence at protein level	Evidence at protein level	Evidence at protein level	Evidence at protein level	HPA003162, CAB005191	Uncertain		Supportive	Nucleus, Cytoplasm, Plasma membrane	Expressed in all		colon: 745.8
LGALS3	GALIG, LGALS2, MAC-2	ENSG00000131981	Lectin, galactoside-binding, soluble, 3 binding protein	17	78971238-78980109	Cancer-related genes, Plasma proteins, Predicted secreted proteins	Evidence at protein level	Evidence at protein level	Evidence at protein level	Evidence at protein level	HPA000554, CAB002158	Supportive		Uncertain	Nucleus but not nucleoli, Vesicles	Expressed in all		stomach: 229.1
LGALS3BP	90K, BTBD17B, CyCAP, gp90, M2BP, MAC-2-BP, TANGO10B	ENSG00000108679	Lectin, galactoside-binding, soluble, 4	19	38801671-38813364	Cancer-related genes, Plasma proteins, Predicted intracellular proteins	Evidence at protein level	Evidence at protein level	Evidence at protein level	Evidence at protein level	CAB025653, HPA031184, HPA031185, HPA031186	Supportive		Uncertain	Nucleus, Cytoplasm	Group enriched	5	gallbladder: 179.9
LGALS4	GAL4	ENSG00000171747	Leucine-rich, glioma inactivated 1	10	93757885-93798159	Cancer-related genes, Disease related genes, Predicted secreted proteins	Evidence at protein level	Evidence at transcript level	Evidence at protein level	Evidence at protein level						Tissue enriched	7	esophagus: 3.0
LGI1	EPITEMPIN, EPT, ETL1, IB1099	ENSG00000108231	Legumain	14	92703807-92748702	Cancer-related genes, Enzymes, Predicted intracellular proteins, Predicted secreted proteins	Evidence at protein level	Evidence at protein level	Evidence at protein level	Evidence at protein level	HPA000799, HPA001426	Supportive		Uncertain	Cytoplasm	Expressed in all		placenta: 226.8
LGMN	LGMN1, PRSC1	ENSG00000100600	Luteinizing hormone beta polypeptide	19	49015980-49017090	Cancer-related genes, Disease related genes, Predicted secreted proteins	Evidence at protein level	Evidence at transcript level	Evidence at protein level		HPA038925, HPA038934	Uncertain		Uncertain	Cytoplasm	Tissue enhanced	0	testis: 1.2
LHB	CGB4, hLHB, LSH-B	ENSG00000104826	Lipoma HMGIC fusion partner	13	39342892-39603528	Cancer-related genes, Disease related genes, Predicted membrane proteins	Evidence at protein level	Evidence at transcript level	Evidence at transcript level	Evidence at protein level	HPA058975	Uncertain		Uncertain	Nucleoli	Expressed in all		placenta: 117.8
LHFP	MGC22429	ENSG00000183722	LIM homeobox 1	17	36936785-36944612	Cancer-related genes, Predicted intracellular proteins, Transcription factors	Evidence at protein level	Evidence at transcript level	Evidence at protein level		CAB002770	Uncertain				Tissue enriched	6	fallopian tube: 0.8
LHX1	LIM-1, LIM1	ENSG00000273706	Leukemia inhibitory factor	22	30240447-30246851	Cancer-related genes, Plasma proteins, Predicted intracellular proteins, Predicted secreted proteins	Evidence at protein level	Evidence at protein level	Evidence at protein level		HPA018844, CAB025985	Uncertain		Supportive	Cytoplasm	Tissue enhanced	0	appendix: 15.6
LIF	CDF, DIA, HILDA	ENSG00000128342	Leukemia inhibitory factor receptor alpha	5	38474963-38608354	Cancer-related genes, CD markers, Disease related genes, Plasma proteins, Predicted membrane proteins, Predicted secreted proteins	Evidence at protein level	Evidence at protein level	Evidence at protein level	Evidence at protein level	HPA004478, CAB010252, HPA064147	Uncertain		Supportive	Nucleus but not nucleoli	Mixed		adipose tissue: 35.9
LIFR	CD118	ENSG00000113594	Ligase IV, DNA, ATP-dependent	13	108207439-108218368	Cancer-related genes, Disease related genes, Enzymes, Potential drug targets, Predicted intracellular proteins	Evidence at protein level	Evidence at protein level	Evidence at protein level	Evidence at protein level	HPA001334	Supportive		Supportive	Nucleus but not nucleoli, Plasma membrane, Cytoplasm, Focal Adhesions	Expressed in all		cerebral cortex: 10.4
LIG4		ENSG00000174405	LIM domain kinase 1	7	74082933-74122525	Cancer-related genes, Disease related genes, Enzymes, Plasma proteins, Potential drug targets, Predicted intracellular proteins	Evidence at protein level	Evidence at protein level	Evidence at protein level	Evidence at protein level	HPA028064, HPA028516	Uncertain		Supportive	Nucleus but not nucleoli, Cytoplasm	Expressed in all		lymph node: 19.6
LIMK1	LIMK	ENSG00000106683	Lamin A/C	1	156082573-156140089	Cancer-related genes, Disease related genes, Plasma proteins, Predicted intracellular proteins	Evidence at protein level	Evidence at protein level	Evidence at protein level	Evidence at protein level	CAB004022, HPA006660, HPA012078	Supportive		Supportive	Nucleus, Cytoplasm	Expressed in all		gallbladder: 187.8
LMNA	CMD1A, HGPS, LGMD1B, LMN1, LMNL1, PRO1	ENSG00000160789	LIM domain only 1 (rhombotin 1)	11	8224304-8268716	Cancer-related genes, Disease related genes, Predicted intracellular proteins	Evidence at transcript level	Evidence at transcript level	Evidence at transcript level							Group enriched	6	adrenal gland: 0.9
LMO1	RBTN1, RHOM1, TTG1	ENSG00000166407	LIM domain only 2 (rhombotin-like 1)	11	33858576-33892289	Cancer-related genes, Disease related genes, Predicted intracellular proteins	Evidence at protein level	Evidence at transcript level	Evidence at protein level	Evidence at protein level	CAB016258	Uncertain				Mixed		spleen: 16.8
LMO2	RBTN2, RBTNL1, RHOM2, TTG2	ENSG00000135363	LIM domain containing preferred translocation partner in lipoma	3	188153284-188890671	Cancer-related genes, Disease related genes, Plasma proteins, Predicted intracellular proteins	Evidence at protein level	Evidence at protein level	Evidence at protein level	Evidence at protein level	HPA011133, HPA017342	Supportive		Supportive	Cytoplasm, Focal Adhesions	Expressed in all		smooth muscle: 104.3
LPP		ENSG00000145012	Leucine-rich repeats and immunoglobulin-like domains 3	12	58872149-58920522	Cancer-related genes, Predicted intracellular proteins, Predicted membrane proteins	Evidence at protein level	Evidence at transcript level	Evidence at transcript level	Evidence at protein level	HPA010773	Uncertain		Uncertain	Cytoplasm	Mixed		thyroid gland: 42.7
LRIG3	FLJ90440, KIAA3016	ENSG00000139263	Low density lipoprotein receptor-related protein 1B	2	140231423-142131701	Cancer-related genes, Plasma proteins, Predicted membrane proteins, Predicted secreted proteins	Evidence at protein level	Evidence at transcript level	Evidence at protein level	Evidence at protein level	HPA069094	Uncertain				Group enriched	5	adipose tissue: 1.2
LRP1B	LRP-DIT, LRPDIT	ENSG00000168702	Low density lipoprotein receptor-related protein 6	12	12116025-12267012	Cancer-related genes, Disease related genes, Plasma proteins, Predicted intracellular proteins, Predicted membrane proteins	Evidence at protein level	Evidence at transcript level	Evidence at protein level	Evidence at protein level	CAB004490, HPA029925	Uncertain				Mixed		placenta: 13.2
LRP6	ADCAD2	ENSG00000070018	Leucine-rich repeat kinase 2	12	40196744-40369285	Cancer-related genes, Disease related genes, Enzymes, Mitochondrial proteins, Potential drug targets, Predicted intracellular proteins	Evidence at protein level	Evidence at protein level	Evidence at protein level	Evidence at protein level	HPA014293, CAB037160	Uncertain				Tissue enhanced	0	appendix: 9.0
LRRK2	DKFZp434H2111, FLJ45829, PARK8, RIPK7, ROCO2	ENSG00000188906	LSM14A, SCD6 homolog A (S. cerevisiae)	19	34172504-34229515	Cancer-related genes, Predicted intracellular proteins	Evidence at protein level	Evidence at transcript level	Evidence at protein level	Evidence at protein level	HPA017961	Uncertain		Uncertain	Vesicles, Cytoplasm	Expressed in all		tonsil: 61.2
LSM14A	C19orf13, DKFZP434D1335, FAM61A, RAP55, RAP55A	ENSG00000257103	Lymphotoxin alpha	6	31572054-31574324	Cancer-related genes, Disease related genes, Predicted secreted proteins	Evidence at protein level	Evidence at transcript level	Evidence at protein level		HPA007729	Uncertain				Tissue enhanced	0	appendix: 4.5
LTA	LT, TNFB, TNFSF1	ENSG00000226979	Leukotriene A4 hydrolase	12	96000828-96043520	Cancer-related genes, Enzymes, Plasma proteins, Predicted intracellular proteins	Evidence at protein level	Evidence at protein level	Evidence at protein level	Evidence at protein level	HPA008399, CAB015221, HPA017017	Supportive		Supportive	Nucleus, Cytoplasm	Expressed in all		lung: 124.0
LTA4H		ENSG00000111144	Lymphotoxin beta (TNF superfamily, member 3)	6	31580525-31582522	Cancer-related genes, Plasma proteins, Predicted intracellular proteins	Evidence at protein level	Evidence at transcript level	Evidence at protein level		HPA048884	Uncertain		Uncertain	Centrosome, Nucleus, Nucleoli	Group enriched	6	stomach: 16.3
LTB	p33, TNFC, TNFSF3	ENSG00000227507	Lymphotoxin beta receptor (TNFR superfamily, member 3)	12	6375045-6391571	Cancer-related genes, Plasma proteins, Predicted intracellular proteins, Predicted membrane proteins, Predicted secreted proteins	Evidence at protein level	Evidence at transcript level	Evidence at protein level	Evidence at protein level	CAB026202	Uncertain		Uncertain	Golgi apparatus	Expressed in all		urinary bladder: 55.9
LTBR	D12S370, TNF-R-III, TNFCR, TNFR-RP, TNFR2-RP, TNFRSF3	ENSG00000111321	Lactotransferrin	3	46435645-46485234	Cancer-related genes, Plasma proteins, Predicted intracellular proteins, Predicted secreted proteins	Evidence at protein level	Evidence at protein level	Evidence at protein level	Evidence at protein level	CAB008646, CAB016201, HPA057177, HPA059976	Supportive				Tissue enhanced	0	salivary gland: 500.5
LTF	HLF2	ENSG00000012223	Lumican	12	91102629-91111831	Cancer-related genes, Plasma proteins, Predicted secreted proteins	Evidence at protein level	Evidence at transcript level	Evidence at protein level	Evidence at protein level	HPA001522, CAB022193	Uncertain				Tissue enhanced	0	urinary bladder: 389.0
LUM	LDC, SLRR2D	ENSG00000139329	Lymphoblastic leukemia associated hematopoiesis regulator 1	19	13099033-13103161	Cancer-related genes, Disease related genes, Predicted intracellular proteins, Transcription factors	Evidence at transcript level	Evidence at transcript level	Evidence at transcript level							Tissue enhanced	0	spleen: 14.2
LYL1	bHLHa18	ENSG00000104903	LYN proto-oncogene, Src family tyrosine kinase	8	55879813-56011381	Cancer-related genes, Disease related genes, Enzymes, Potential drug targets, Predicted intracellular proteins	Evidence at protein level	Evidence at protein level	Evidence at protein level	Evidence at protein level	HPA001231, CAB004492	Supportive		Supportive	Plasma membrane, Golgi apparatus, Vesicles	Expressed in all		spleen: 127.1
LYN	JTK8	ENSG00000254087	Leucine-zipper-like transcription regulator 1	22	20979462-20999038	Cancer-related genes, Disease related genes, Predicted intracellular proteins	Evidence at protein level	Evidence at protein level	Evidence at protein level	Evidence at protein level	HPA068772, HPA071248	Uncertain				Expressed in all		spleen: 14.1
LZTR1	BTBD29, LZTR-1	ENSG00000099949	MAD2 mitotic arrest deficient-like 1 (yeast)	4	120055608-120067074	Cancer-related genes, Plasma proteins, Predicted intracellular proteins	Evidence at protein level	Evidence at protein level	Evidence at protein level	Evidence at protein level	HPA003348	Uncertain		Uncertain	Nucleus but not nucleoli	Mixed		lymph node: 1.6
MAD2L1	HSMAD2, MAD2	ENSG00000164109	MAD2 mitotic arrest deficient-like 2 (yeast)	1	11674480-11691650	Cancer-related genes, Predicted intracellular proteins	Evidence at protein level	Evidence at protein level	Evidence at protein level	Evidence at protein level	CAB008110, HPA024176	Uncertain		Supportive	Cytoplasm, Nucleoli	Expressed in all		testis: 43.8
MAD2L2	MAD2B, POLZ2, REV7	ENSG00000116670	V-maf avian musculoaponeurotic fibrosarcoma oncogene homolog	16	79585843-79600714	Cancer-related genes, Disease related genes, Predicted intracellular proteins, Transcription factors	Evidence at protein level	Evidence at protein level	Evidence at protein level		CAB010296, HPA028289	Supportive				Mixed		small intestine: 60.0
MAF	c-MAF	ENSG00000178573	V-maf avian musculoaponeurotic fibrosarcoma oncogene homolog B	20	40685848-40689240	Cancer-related genes, Disease related genes, Predicted intracellular proteins, Transcription factors	Evidence at protein level	Evidence at protein level	Evidence at protein level		HPA005653	Uncertain		Uncertain	Nucleus, Nucleoli	Expressed in all		spleen: 66.4
MAFB	KRML	ENSG00000204103	Melanoma antigen family A, 3	X	152698752-152702347	Cancer-related genes, Predicted intracellular proteins	Evidence at protein level	Evidence at transcript level	Evidence at protein level	Evidence at protein level						Tissue enriched	43	adipose tissue: 0.1
MAGEA3	CT1.3, HIP8, HYPD, MAGE3, MGC14613	ENSG00000221867	Melanoma antigen family A, 4	X	151912509-151925170	Cancer-related genes, Predicted intracellular proteins, Predicted membrane proteins	Evidence at protein level	Evidence at protein level	Evidence at protein level	Evidence at protein level	HPA021942, CAB040535	Supportive		Uncertain	Nucleus but not nucleoli, Cytoplasm	Tissue enriched	22	placenta: 1.1
MAGEA4	CT1.4, MAGE-41, MAGE-X2, MAGE4, MAGE4A, MAGE4B, MGC21336	ENSG00000147381	Melanoma antigen family A, 6	X	152766136-152769747	Cancer-related genes, Predicted intracellular proteins	Evidence at protein level	Evidence at transcript level	Evidence at protein level							Tissue enriched	28	endometrium: 0.2
MAGEA6	CT1.6, MAGE6	ENSG00000197172	Melanoma antigen family B, 5	X	26216169-26218270	Cancer-related genes, Predicted intracellular proteins	Evidence at transcript level	No evidence	Evidence at transcript level		HPA052627	Uncertain				Not detected		testis: 0.3
MAGEB5	CT3.3, MAGE-B5	ENSG00000188408	Melanoma antigen family B, 6	X	26192440-26195646	Cancer-related genes, Predicted intracellular proteins	Evidence at protein level	Evidence at transcript level	Evidence at protein level		HPA041853	Uncertain				Tissue enriched	29	adipose tissue: 0.0
MAGEB6	CT3.4, FLJ40242, MAGE-B6, MAGEB6A	ENSG00000176746	Melanoma antigen family C, 1	X	141903894-141909388	Cancer-related genes, Plasma proteins, Predicted intracellular proteins	Evidence at protein level	Evidence at protein level	Evidence at protein level	Evidence at protein level	HPA004622, CAB015452	Supportive		Uncertain	Nucleus but not nucleoli, Cytoplasm	Tissue enriched	69	adipose tissue: 0.0
MAGEC1	CT7, CT7.1, MAGE-C1, MGC39366	ENSG00000155495	Melanoma antigen family C, 2	X	142202345-142205290	Cancer-related genes, Predicted intracellular proteins	Evidence at protein level	Evidence at protein level	Evidence at protein level	Evidence at protein level	HPA062230	Supportive				Tissue enriched	208	adipose tissue: 0.0
MAGEC2	CT10, MAGE-C2, MAGEE1	ENSG00000046774	Melanoma antigen family C, 3	X	141838316-141897832	Cancer-related genes, Predicted intracellular proteins	Evidence at protein level	Evidence at transcript level	Evidence at protein level		HPA052067	Uncertain				Not detected		testis: 0.4
MAGEC3	CT7.2, HCA2, MAGE-C3	ENSG00000165509	Melanoma antigen family D, 1	X	51803007-51902357	Cancer-related genes, Predicted intracellular proteins	Evidence at protein level	Evidence at transcript level	Evidence at protein level	Evidence at protein level						Expressed in all		placenta: 106.2
MAGED1	DLXIN-1, NRAGE	ENSG00000179222	Melanoma antigen family D, 2	X	54807599-54816012	Cancer-related genes, Plasma proteins, Predicted intracellular proteins	Evidence at protein level	Evidence at protein level	Evidence at protein level	Evidence at protein level	HPA031572, HPA031573	Supportive		Supportive	Nucleus, Nucleoli, Cytoplasm	Expressed in all		ovary: 196.3
MAGED2	11B6, BCG1, HCA10, JCL-1, MAGE-D2, MAGED, MGC8386	ENSG00000102316	Membrane associated guanylate kinase, WW and PDZ domain containing 1	3	65353525-66038834	Cancer-related genes, Plasma proteins, Predicted intracellular proteins	Evidence at protein level	Evidence at protein level	Evidence at protein level	Evidence at protein level	HPA031851, HPA031852, HPA031853	Uncertain		Supportive	Nucleus but not nucleoli, Cell Junctions	Mixed		thyroid gland: 22.8
MAGI1	AIP3, BAIAP1, BAP1, MAGI-1, TNRC19, WWP3	ENSG00000151276	Metastasis-associated lung adenocarcinoma transcript 1	11	65502034-65503622	Cancer-related genes, Predicted intracellular proteins	Evidence at transcript level	Evidence at transcript level	Evidence at transcript level							Tissue enhanced	0	appendix: 6.2
MALAT1		ENSG00000279576	Mucosa associated lymphoid tissue lymphoma translocation gene 1	18	58671386-58750139	Cancer-related genes, Disease related genes, Enzymes, Potential drug targets, Predicted intracellular proteins	Evidence at protein level	Evidence at protein level	Evidence at protein level	Evidence at protein level	HPA003865, CAB004494, HPA048432	Supportive		Supportive	Nucleoli, Cytoplasm	Expressed in all		lymph node: 26.7
MALT1	MLT	ENSG00000172175	Mastermind-like 2 (Drosophila)	11	95976598-96343180	Cancer-related genes, Disease related genes, Predicted intracellular proteins	Evidence at protein level	Evidence at protein level	Evidence at protein level	Evidence at protein level	HPA035223	Uncertain		Supportive	Nucleus	Mixed		spleen: 9.9
MAML2	KIAA1819, MAM3	ENSG00000184384	Mitogen-activated protein kinase kinase 1	15	66386817-66492312	Cancer-related genes, Cytoskeleton related proteins, Disease related genes, Enzymes, FDA approved drug targets, Predicted intracellular proteins, RAS pathway related proteins	Evidence at protein level	Evidence at protein level	Evidence at protein level	Evidence at protein level	CAB003834, HPA026430	Supportive		Supportive	Plasma membrane, Cytoplasm	Expressed in all		cerebral cortex: 64.6
MAP2K1	MAPKK1, MEK1, PRKMK1	ENSG00000169032	Mitogen-activated protein kinase kinase 2	19	4090321-4124129	Cancer-related genes, Disease related genes, Enzymes, FDA approved drug targets, Predicted intracellular proteins, RAS pathway related proteins	Evidence at protein level	Evidence at protein level	Evidence at protein level	Evidence at protein level	CAB003835, HPA051993	Supportive		Supportive	Cytoplasm	Expressed in all		duodenum: 60.5
MAP2K2	MEK2, PRKMK2	ENSG00000126934	Mitogen-activated protein kinase kinase 4	17	12020824-12143830	Cancer-related genes, Enzymes, Plasma proteins, Predicted intracellular proteins	Evidence at protein level	Evidence at protein level	Evidence at protein level	Evidence at protein level	CAB007751	Supportive		Uncertain	Cytoplasm	Expressed in all		cerebral cortex: 32.6
MAP2K4	JNKK1, MEK4, MKK4, PRKMK4, SERK1	ENSG00000065559	Mitogen-activated protein kinase kinase kinase 1, E3 ubiquitin protein ligase	5	56815574-56896152	Cancer-related genes, Disease related genes, Enzymes, Potential drug targets, Predicted membrane proteins	Evidence at protein level	Evidence at transcript level	Evidence at protein level	Evidence at protein level	CAB004500, HPA046509	Uncertain		Uncertain	Cytoplasm	Mixed		tonsil: 20.5
MAP3K1	MAPKKK1, MEKK, MEKK1	ENSG00000095015	Mitogen-activated protein kinase kinase kinase 3	17	63622415-63696303	Cancer-related genes, Enzymes, Plasma proteins, Predicted intracellular proteins	Evidence at protein level	Evidence at protein level	Evidence at protein level	Evidence at protein level	CAB007764, HPA035410, HPA035411	Uncertain		Uncertain	Nucleus but not nucleoli	Expressed in all		spleen: 26.9
MAP3K3	MAPKKK3, MEKK3	ENSG00000198909	Mitogen-activated protein kinase kinase kinase 4	6	160991727-161117385	Cancer-related genes, Enzymes, Predicted intracellular proteins	Evidence at protein level	Evidence at transcript level	Evidence at protein level	Evidence at protein level	HPA007625	Uncertain		Uncertain	Cytoplasm, Nucleus but not nucleoli	Expressed in all		endometrium: 9.7
MAP3K4	KIAA0213, MAPKKK4, MEKK4, MTK1	ENSG00000085511	Mitogen-activated protein kinase kinase kinase kinase 3	2	39249266-39437312	Cancer-related genes, Enzymes, Plasma proteins, Predicted intracellular proteins	Evidence at protein level	Evidence at transcript level	Evidence at protein level	Evidence at protein level	HPA030380	Uncertain		Uncertain	Centrosome	Expressed in all		thyroid gland: 23.1
MAP4K3	GLK, MAPKKKK3, RAB8IPL1	ENSG00000011566	Mitogen-activated protein kinase 1	22	21754500-21867680	Cancer-related genes, Cytoskeleton related proteins, Enzymes, FDA approved drug targets, Plasma proteins, Predicted intracellular proteins, RAS pathway related proteins	Evidence at protein level	Evidence at protein level	Evidence at protein level	Evidence at protein level	HPA003995, CAB004229, HPA005700, HPA030069	Supportive		Supportive	Nucleus but not nucleoli, Cytoskeleton (Microtubules)	Expressed in all		cerebral cortex: 67.0
MAPK1	ERK, ERK2, MAPK2, p41mapk, PRKM1, PRKM2	ENSG00000100030	Mitogen-activated protein kinase 14	6	36027677-36111236	Cancer-related genes, Enzymes, Predicted intracellular proteins	Evidence at protein level	Evidence at protein level	Evidence at protein level	Evidence at protein level	CAB010285, CAB040578, HPA051825	Uncertain		Supportive	Nucleus but not nucleoli	Expressed in all		bone marrow: 39.6
MAPK14	CSBP1, CSBP2, CSPB1, Mxi2, p38, PRKM14, PRKM15	ENSG00000112062	Mitogen-activated protein kinase 3	16	30114105-30123506	Cancer-related genes, Cytoskeleton related proteins, Enzymes, FDA approved drug targets, Predicted intracellular proteins, RAS pathway related proteins	Evidence at protein level	Evidence at protein level	Evidence at protein level	Evidence at protein level	CAB002683, HPA003995, HPA005700, HPA030069	Supportive		Supportive	Nucleus but not nucleoli, Cytoskeleton (Microtubules)	Expressed in all		esophagus: 96.0
MAPK3	ERK1, p44erk1, p44mapk, PRKM3	ENSG00000102882	Mitogen-activated protein kinase 7	17	19377721-19383544	Cancer-related genes, Enzymes, Plasma proteins, Predicted intracellular proteins	Evidence at protein level	Evidence at protein level	Evidence at protein level	Evidence at protein level	CAB018561, HPA031031	Uncertain		Supportive	Nucleus, Cytoplasm	Mixed		testis: 7.1
MAPK7	BMK1, ERK5, PRKM7	ENSG00000166484	Mitogen-activated protein kinase 8	10	48306639-48439360	Cancer-related genes, Enzymes, Predicted intracellular proteins, RAS pathway related proteins	Evidence at protein level	Evidence at protein level	Evidence at protein level	Evidence at protein level	CAB004463, CAB069396	Uncertain				Expressed in all		thyroid gland: 21.2
MAPK8	JNK, JNK1, PRKM8, SAPK1	ENSG00000107643	Mitogen-activated protein kinase 8 interacting protein 1	11	45885651-45906465	Cancer-related genes, Disease related genes, Plasma proteins, Predicted intracellular proteins	Evidence at protein level	Evidence at transcript level	Evidence at protein level		CAB013289	Uncertain				Tissue enhanced	0	testis: 13.5
MAPK8IP1	IB1, JIP-1, JIP1, PRKM8IP	ENSG00000121653	Mitogen-activated protein kinase-activated protein kinase 2	1	206684944-206734283	Cancer-related genes, Enzymes, Predicted membrane proteins	Evidence at protein level	Evidence at protein level	Evidence at protein level	Evidence at protein level	CAB010297, HPA045556	Uncertain		Supportive	Nucleus but not nucleoli, Centrosome	Expressed in all		bone marrow: 91.4
MAPKAPK2		ENSG00000162889	Microtubule associated serine/threonine kinase 2	1	45786987-46036124	Cancer-related genes, Enzymes, Predicted membrane proteins	Evidence at protein level	Evidence at protein level	Evidence at protein level	Evidence at protein level	HPA039722, HPA040155	Uncertain		Supportive	Cytoplasm	Expressed in all		testis: 45.8
MAST2	KIAA0807, MAST205	ENSG00000086015	Megakaryocyte-associated tyrosine kinase	19	3777970-3802129	Cancer-related genes, Enzymes, Predicted intracellular proteins	Evidence at protein level	Evidence at protein level	Evidence at protein level	Evidence at protein level	HPA004847	Uncertain				Tissue enhanced	0	bone marrow: 8.7
MATK	CHK, CTK, DKFZp434N1212, HHYLTK, HYL, HYLTK, Lsk, MGC1708, MGC2101	ENSG00000007264	MYC associated factor X	14	65006174-65102695	Cancer-related genes, Predicted intracellular proteins, Transcription factors	Evidence at protein level	Evidence at protein level	Evidence at protein level	Evidence at protein level	CAB000328, HPA003474	Supportive		Supportive	Nucleus but not nucleoli, Cytoplasm, Golgi apparatus, Vesicles	Expressed in all		lymph node: 54.8
MAX	bHLHd4, bHLHd5, bHLHd6, bHLHd7, bHLHd8	ENSG00000125952	Methyl-CpG binding domain protein 1	18	50266882-50281774	Cancer-related genes, Predicted intracellular proteins, Transcription factors	Evidence at protein level	Evidence at protein level	Evidence at protein level	Evidence at protein level	CAB009017, CAB036003	Supportive		Supportive	Nucleus	Expressed in all		testis: 66.6
MBD1	CXXC3, PCM1	ENSG00000141644	Methyl-CpG binding domain protein 2	18	54151601-54224788	Cancer-related genes, Predicted intracellular proteins	Evidence at protein level	Evidence at protein level	Evidence at protein level	Evidence at protein level	CAB037282, HPA067582, HPA067615	Uncertain		Supportive	Nucleus but not nucleoli	Expressed in all		tonsil: 29.5
MBD2		ENSG00000134046	Methyl-CpG binding domain protein 4	3	129430944-129440179	Cancer-related genes, Predicted intracellular proteins	Evidence at protein level	Evidence at protein level	Evidence at protein level	Evidence at protein level	HPA002031	Supportive		Supportive	Nucleus but not nucleoli	Expressed in all		tonsil: 55.3
MBD4	MED1	ENSG00000129071	Myeloid cell leukemia 1	1	150574551-150579738	Cancer-related genes, Mitochondrial proteins, Plasma proteins, Predicted intracellular proteins, Predicted membrane proteins, Transporters	Evidence at protein level	Evidence at protein level	Evidence at protein level	Evidence at protein level	CAB002781, HPA008455, HPA031125, CAB068195	Uncertain		Supportive	Nucleus, Mitochondria	Expressed in all		bone marrow: 471.7
MCL1	BCL2L3, Mcl-1	ENSG00000143384	Minichromosome maintenance complex component 2	3	127598223-127622436	Cancer-related genes, Enzymes, Plasma proteins, Predicted intracellular proteins	Evidence at protein level	Evidence at protein level	Evidence at protein level	Evidence at protein level	CAB000303, HPA031495, HPA031496	Supportive		Supportive	Nucleus but not nucleoli, Cytoplasm	Expressed in all		bone marrow: 32.9
MCM2	BM28, CCNL1, cdc19, CDCL1, D3S3194, KIAA0030	ENSG00000073111	Minichromosome maintenance complex component 3	6	52264009-52284881	Cancer-related genes, Enzymes, Plasma proteins, Predicted intracellular proteins	Evidence at protein level	Evidence at protein level	Evidence at protein level	Evidence at protein level	CAB002162, HPA004789, HPA004790	Supportive		Supportive	Nucleus but not nucleoli, Vesicles, Centrosome	Expressed in all		tonsil: 63.7
MCM3		ENSG00000112118	Minichromosome maintenance complex component 5	22	35400063-35425430	Cancer-related genes, Enzymes, Plasma proteins, Predicted intracellular proteins	Evidence at protein level	Evidence at protein level	Evidence at protein level	Evidence at protein level	CAB000101, HPA000845, HPA052880	Supportive		Supportive	Nucleus but not nucleoli	Expressed in all		bone marrow: 67.2
MCM5	CDC46	ENSG00000100297	Minichromosome maintenance complex component 7	7	100092728-100101940	Cancer-related genes, Enzymes, Plasma proteins, Predicted intracellular proteins	Evidence at protein level	Evidence at protein level	Evidence at protein level	Evidence at protein level	CAB002163, HPA003898, CAB016312	Supportive		Supportive	Nucleus but not nucleoli	Expressed in all		tonsil: 42.9
MCM7	CDC47, MCM2, PPP1R104	ENSG00000166508	Mediator of DNA-damage checkpoint 1	6	30699807-30717889	Cancer-related genes, Predicted intracellular proteins	Evidence at protein level	Evidence at protein level	Evidence at protein level	Evidence at protein level	HPA006915	Supportive		Supportive	Nucleus but not nucleoli	Expressed in all		testis: 42.4
MDC1	Em:AB023051.5, KIAA0170, NFBD1	ENSG00000137337	Malate dehydrogenase 1, NAD (soluble)	2	63588609-63607197	Cancer-related genes, Citric acid cycle related proteins, Enzymes, Plasma proteins, Predicted intracellular proteins	Evidence at protein level	Evidence at protein level	Evidence at protein level	Evidence at protein level	HPA027296, CAB047333, HPA054276	Supportive		Supportive	Cytoplasm, Centrosome	Expressed in all		heart muscle: 622.8
MDH1		ENSG00000014641	Midkine (neurite growth-promoting factor 2)	11	46380756-46383837	Cancer-related genes, Predicted secreted proteins	Evidence at protein level	Evidence at transcript level	Evidence at protein level	Evidence at protein level	CAB010055, HPA057126	Uncertain		Uncertain	Vesicles	Expressed in all		ovary: 335.4
MDK	FLJ27379, MK, NEGF2	ENSG00000110492	MDM2 proto-oncogene, E3 ubiquitin protein ligase	12	68808172-68850686	Cancer-related genes, Disease related genes, Predicted intracellular proteins	Evidence at protein level	Evidence at protein level	Evidence at protein level	Evidence at protein level	CAB000086, CAB016303	Supportive		Supportive	Nucleus	Expressed in all		rectum: 30.5
MDM2	HDM2, MGC5370	ENSG00000135679	MDM4, p53 regulator	1	204516379-204558120	Cancer-related genes, Predicted intracellular proteins	Evidence at protein level	Evidence at protein level	Evidence at protein level	Evidence at protein level	HPA018919, HPA048821	Uncertain		Supportive	Nucleus	Expressed in all		bone marrow: 20.6
MDM4	HDMX, MDMX	ENSG00000198625	MDS1 and EVI1 complex locus	3	169083499-169663618	Cancer-related genes, Disease related genes, Predicted intracellular proteins, Transcription factors	Evidence at protein level	Evidence at protein level	Evidence at protein level	Evidence at protein level	HPA046537, HPA052977	Supportive		Uncertain	Nucleus but not nucleoli, Cytoplasm, Golgi apparatus, Vesicles	Mixed		stomach: 44.1
MECOM	EVI1, MDS1, MDS1-EVI1, PRDM3	ENSG00000085276	Methyl CpG binding protein 2	X	154021573-154097755	Cancer-related genes, Disease related genes, Predicted intracellular proteins	Evidence at protein level	Evidence at protein level	Evidence at protein level	Evidence at protein level	HPA000593, HPA001341, CAB037264	Supportive		Supportive	Nucleus	Expressed in all		fallopian tube: 18.8
MECP2	MRX16, MRX79, RTT	ENSG00000169057	Mediator complex subunit 1	17	39404285-39451286	Cancer-related genes, Plasma proteins, Predicted intracellular proteins	Evidence at protein level	Evidence at protein level	Evidence at protein level	Evidence at protein level	CAB017696, HPA052818	Uncertain		Supportive	Nucleus but not nucleoli	Expressed in all		tonsil: 17.0
MED1	CRSP1, CRSP200, DRIP230, PBP, PPARBP, PPARGBP, RB18A, TRAP220, TRIP2	ENSG00000125686	Mediator complex subunit 12	X	71118556-71142454	Cancer-related genes, Disease related genes, Predicted intracellular proteins	Evidence at protein level	Evidence at protein level	Evidence at protein level	Evidence at protein level	HPA003184, HPA003185	Supportive		Supportive	Nucleus	Expressed in all		ovary: 18.3
MED12	CAGH45, FGS1, HOPA, KIAA0192, OKS, OPA1, TNRC11, TRAP230	ENSG00000184634	Mediator complex subunit 13	17	61942605-62065282	Cancer-related genes, Predicted intracellular proteins	Evidence at protein level	Evidence at protein level	Evidence at protein level	Evidence at protein level	HPA067939			Supportive	Nucleus but not nucleoli	Expressed in all		bone marrow: 18.1
MED13	KIAA0593, THRAP1, TRAP240	ENSG00000108510	Mediator complex subunit 17	11	93784227-93814695	Cancer-related genes, Disease related genes, Predicted intracellular proteins	Evidence at protein level	Evidence at transcript level	Evidence at protein level	Evidence at protein level	HPA064236			Uncertain	Vesicles	Expressed in all		ovary: 17.2
MED17	CRSP6, CRSP77, DRIP80, TRAP80	ENSG00000042429	Mediator complex subunit 23	6	131573966-131628229	Cancer-related genes, Disease related genes, Predicted intracellular proteins, Predicted membrane proteins	Evidence at protein level	Evidence at transcript level	Evidence at protein level	Evidence at protein level						Expressed in all		tonsil: 12.7
MED23	CRSP130, CRSP3, DRIP130, Sur2	ENSG00000112282	Myocyte enhancer factor 2A	15	99565417-99716466	Cancer-related genes, Disease related genes, Predicted intracellular proteins, Transcription factors	Evidence at protein level	Evidence at protein level	Evidence at protein level	Evidence at protein level	CAB004499, HPA046597, HPA056563	Supportive		Supportive	Nucleus but not nucleoli	Expressed in all		heart muscle: 50.1
MEF2A	RSRFC4, RSRFC9	ENSG00000068305	Multiple endocrine neoplasia I	11	64803510-64811294	Cancer-related genes, Disease related genes, Predicted intracellular proteins	Evidence at protein level	Evidence at protein level	Evidence at protein level	Evidence at protein level	HPA030342	Uncertain		Supportive	Nucleus but not nucleoli, Cytoplasm	Expressed in all		lymph node: 14.0
MEN1		ENSG00000133895	MET proto-oncogene, receptor tyrosine kinase	7	116672390-116798386	Cancer-related genes, Disease related genes, Enzymes, FDA approved drug targets, Plasma proteins, Predicted intracellular proteins, Predicted membrane proteins, Predicted secreted proteins, RAS pathway related proteins	Evidence at protein level	Evidence at protein level	Evidence at protein level	Evidence at protein level	CAB005282, CAB018577, HPA055607	Uncertain		Supportive	Plasma membrane, Cytoplasm	Expressed in all		placenta: 23.3
MET	HGFR, RCCP2	ENSG00000105976	Methyltransferase like 14	4	118685368-118715433	Cancer-related genes, Enzymes, Predicted intracellular proteins	Evidence at protein level	Evidence at protein level	Evidence at protein level	Evidence at protein level	HPA038002	Uncertain		Supportive	Nucleus but not nucleoli	Expressed in all		testis: 14.5
METTL14	KIAA1627	ENSG00000145388	Milk fat globule-EGF factor 8 protein	15	88898683-88913411	Cancer-related genes, Predicted secreted proteins	Evidence at protein level	Evidence at transcript level	Evidence at protein level	Evidence at protein level	CAB002753, HPA002807	Uncertain		Uncertain	Cytoplasm	Expressed in all		heart muscle: 269.9
MFGE8	BA46, EDIL1, hP47, HsT19888, MFG-E8, OAcGD3S, SED1, SPAG10	ENSG00000140545	MGA, MAX dimerization protein	15	41621224-41773081	Cancer-related genes, Predicted intracellular proteins, Predicted secreted proteins, Transcription factors	Evidence at protein level	Evidence at protein level	Evidence at protein level	Evidence at protein level	HPA042278, HPA058183	Uncertain		Supportive	Nucleus but not nucleoli, Cytoplasm	Expressed in all		ovary: 10.0
MGA	FLJ12634, KIAA0518, MAD5, MXD5	ENSG00000174197	O-6-methylguanine-DNA methyltransferase	10	129467184-129768007	Cancer-related genes, Enzymes, Predicted intracellular proteins	Evidence at protein level	Evidence at protein level	Evidence at protein level	Evidence at protein level	CAB002786, HPA032135, HPA032136	Uncertain		Supportive	Nucleus but not nucleoli	Expressed in all		liver: 34.9
MGMT		ENSG00000170430	Melanoma inhibitory activity	19	40771648-40777490	Cancer-related genes, Predicted secreted proteins	Evidence at protein level	Evidence at transcript level	Evidence at protein level	Evidence at protein level	HPA042369	Uncertain				Group enriched	5	skin: 6.1
MIA	CD-RAP	ENSG00000261857	MICAL C-terminal like	11	12276080-12359144	Cancer-related genes, Predicted intracellular proteins	Evidence at protein level	Evidence at transcript level	Evidence at transcript level	Evidence at protein level	HPA039895, HPA040438	Uncertain		Uncertain	Cytoplasm, Nucleus but not nucleoli, Plasma membrane	Tissue enhanced	0	lung: 8.0
MICALCL	FLJ14966	ENSG00000133808	Macrophage migration inhibitory factor (glycosylation-inhibiting factor)	22	23894004-23895227	Cancer-related genes, Disease related genes, Enzymes, Plasma proteins, Potential drug targets, Predicted intracellular proteins	Evidence at protein level	Evidence at protein level	Evidence at protein level	Evidence at protein level	HPA003868, CAB005284	Supportive		Supportive	Cytoplasm, Nucleus but not nucleoli	Expressed in all		kidney: 96.2
MIF	GIF, GLIF	ENSG00000240972	Microphthalmia-associated transcription factor	3	69739435-69968337	Cancer-related genes, Disease related genes, Predicted intracellular proteins, Transcription factors	Evidence at protein level	Evidence at protein level	Evidence at protein level	Evidence at protein level	CAB002578, HPA003259	Supportive				Expressed in all		endometrium: 48.3
MITF	bHLHe32, MI, WS2, WS2A	ENSG00000187098	Marker of proliferation Ki-67	10	128096659-128126385	Cancer-related genes, Plasma proteins, Predicted intracellular proteins	Evidence at protein level	Evidence at protein level	Evidence at protein level	Evidence at protein level	CAB000058, HPA000451, HPA001164, CAB068198	Supportive		Supportive	Nucleoli, Nucleus	Tissue enhanced	0	tonsil: 14.1
MKI67	MIB-, PPP1R105	ENSG00000148773	Megakaryoblastic leukemia (translocation) 1	22	40410281-40636702	Cancer-related genes, Disease related genes, Predicted intracellular proteins	Evidence at protein level	Evidence at protein level	Evidence at protein level	Evidence at protein level	HPA030782	Uncertain		Supportive	Nucleus but not nucleoli, Cytoplasm	Expressed in all		bone marrow: 34.0
MKL1	BSAC, KIAA1438, MAL, MRTF-A	ENSG00000196588	Myeloid leukemia factor 1	3	158571163-158607252	Cancer-related genes, Disease related genes, Predicted intracellular proteins	Evidence at protein level	Evidence at protein level	Evidence at protein level	Evidence at protein level	HPA017903	Uncertain		Supportive	Nucleus, Cytoplasm	Expressed in all		testis: 301.9
MLF1		ENSG00000178053	MutL homolog 1	3	36993332-37050918	Cancer-related genes, Disease related genes, Plasma proteins, Predicted intracellular proteins	Evidence at protein level	Evidence at protein level	Evidence at protein level	Evidence at protein level	CAB013294, HPA052707, HPA060714	Supportive		Supportive	Nucleus but not nucleoli	Expressed in all		testis: 27.7
MLH1	COCA2, FCC2, HNPCC, HNPCC2	ENSG00000076242	Myeloid/lymphoid or mixed-lineage leukemia (trithorax homolog, Drosophila); translocated to, 1	19	6210379-6279948	Cancer-related genes, Disease related genes, Predicted intracellular proteins	Evidence at protein level	Evidence at protein level	Evidence at protein level	Evidence at protein level	HPA031166	Uncertain		Supportive	Nucleus but not nucleoli	Expressed in all		placenta: 46.4
MLLT1	ENL, LTG19, YEATS1	ENSG00000130382	Myeloid/lymphoid or mixed-lineage leukemia (trithorax homolog, Drosophila); translocated to, 10	10	21534165-21743630	Cancer-related genes, Disease related genes, Predicted intracellular proteins, Predicted membrane proteins	Evidence at protein level	Evidence at protein level	Evidence at protein level	Evidence at protein level	HPA005747	Supportive		Supportive	Nucleus but not nucleoli, Cytoplasm	Expressed in all		testis: 94.4
MLLT10	AF10	ENSG00000078403	Myeloid/lymphoid or mixed-lineage leukemia (trithorax homolog, Drosophila); translocated to, 11	1	151057758-151068497	Cancer-related genes, Disease related genes, Predicted intracellular proteins	Evidence at protein level	Evidence at transcript level	Evidence at protein level	Evidence at protein level	HPA000540	Uncertain				Expressed in all		cerebral cortex: 62.4
MLLT11	AF1Q	ENSG00000213190	Myeloid/lymphoid or mixed-lineage leukemia (trithorax homolog, Drosophila); translocated to, 3	9	20341665-20622543	Cancer-related genes, Disease related genes, Predicted intracellular proteins	Evidence at protein level	Evidence at transcript level	Evidence at protein level	Evidence at protein level	HPA001824	Uncertain		Uncertain	Nucleus but not nucleoli, Cytoplasm	Expressed in all		rectum: 20.9
MLLT3	AF-9, AF9, YEATS3	ENSG00000171843	Myeloid/lymphoid or mixed-lineage leukemia (trithorax homolog, Drosophila); translocated to, 4	6	167826922-167972023	Cancer-related genes, Disease related genes, Plasma proteins, Predicted intracellular proteins, RAS pathway related proteins	Evidence at protein level	Evidence at protein level	Evidence at protein level	Evidence at protein level	CAB013496, HPA030212, HPA030213, HPA030214, HPA030215, HPA049868	Uncertain		Supportive	Plasma membrane, Cell Junctions, Nucleus but not nucleoli	Expressed in all		esophagus: 77.2
MLLT4	AF-6, AF6	ENSG00000130396	Myeloid/lymphoid or mixed-lineage leukemia (trithorax homolog, Drosophila); translocated to, 6	17	38705542-38729803	Cancer-related genes, Predicted intracellular proteins	Evidence at transcript level	Evidence at transcript level			HPA004021	Uncertain		Uncertain	Nucleus	Expressed in all		spleen: 41.5
MLLT6	AF17, FLJ23480	ENSG00000275023	Membrane metallo-endopeptidase	3	155024124-155183729	Cancer-related genes, Candidate cardiovascular disease genes, CD markers, Enzymes, FDA approved drug targets, Plasma proteins, Predicted intracellular proteins, Predicted membrane proteins	Evidence at protein level	Evidence at protein level	Evidence at protein level	Evidence at protein level	CAB000013, HPA052583, HPA056072	Supportive				Tissue enhanced	0	placenta: 82.8
MME	CALLA, CD10, NEP	ENSG00000196549	Matrix metallopeptidase 1 (interstitial collagenase)	11	102789920-102798160	Cancer-related genes, Candidate cardiovascular disease genes, Enzymes, FDA approved drug targets, Plasma proteins, Predicted secreted proteins	Evidence at protein level	Evidence at transcript level	Evidence at protein level	Evidence at protein level						Tissue enhanced	0	appendix: 25.3
MMP1	CLG	ENSG00000196611	Matrix metallopeptidase 10 (stromelysin 2)	11	102770503-102780628	Cancer-related genes, Enzymes, FDA approved drug targets, Predicted secreted proteins	Evidence at protein level	Evidence at protein level	Evidence at protein level	Evidence at protein level	CAB002159			Supportive	Plasma membrane, Cytoplasm	Tissue enriched	31	appendix: 6.6
MMP10	STMY2	ENSG00000166670	Matrix metallopeptidase 11 (stromelysin 3)	22	23768226-23784316	Cancer-related genes, Enzymes, FDA approved drug targets, Predicted secreted proteins	Evidence at protein level	Evidence at protein level	Evidence at protein level		CAB002593, HPA068864	Uncertain				Group enriched	11	smooth muscle: 7.9
MMP11	STMY3	ENSG00000099953	Matrix metallopeptidase 12 (macrophage elastase)	11	102862736-102875034	Cancer-related genes, Enzymes, FDA approved drug targets, Predicted secreted proteins	Evidence at protein level	Evidence at transcript level	Evidence at protein level	Evidence at protein level						Tissue enhanced	0	tonsil: 16.0
MMP12	HME	ENSG00000262406	Matrix metallopeptidase 13 (collagenase 3)	11	102942995-102955734	Cancer-related genes, Disease related genes, Enzymes, FDA approved drug targets, Plasma proteins, Predicted secreted proteins	Evidence at protein level	Evidence at transcript level	Evidence at protein level	Evidence at protein level						Tissue enriched	6	bone marrow: 0.1
MMP13	CLG3	ENSG00000137745	Matrix metallopeptidase 14 (membrane-inserted)	14	22836557-22849027	Cancer-related genes, Disease related genes, Enzymes, FDA approved drug targets, Plasma proteins, Predicted membrane proteins, Predicted secreted proteins	Evidence at protein level	Evidence at transcript level	Evidence at protein level	Evidence at protein level	CAB009918, HPA051432	Uncertain				Expressed in all		endometrium: 119.6
MMP14	MT1-MMP	ENSG00000157227	Matrix metallopeptidase 15 (membrane-inserted)	16	58025566-58046901	Cancer-related genes, Enzymes, FDA approved drug targets, Plasma proteins, Predicted intracellular proteins, Predicted membrane proteins	Evidence at protein level	Evidence at protein level	Evidence at protein level	Evidence at protein level	CAB002611, HPA040390	Uncertain		Supportive	Nucleus, Cytoplasm	Mixed		thyroid gland: 38.8
MMP15	MT2-MMP, MTMMP2, SMCP-2	ENSG00000102996	Matrix metallopeptidase 16 (membrane-inserted)	8	88032009-88328025	Cancer-related genes, Enzymes, FDA approved drug targets, Predicted intracellular proteins, Predicted membrane proteins	Evidence at protein level	Evidence at transcript level	Evidence at protein level		HPA023693	Uncertain		Uncertain	Cytoplasm, Vesicles	Tissue enhanced	0	gallbladder: 2.5
MMP16	C8orf57, DKFZp761D112, MT3-MMP	ENSG00000156103	Matrix metallopeptidase 2 (gelatinase A, 72kDa gelatinase, 72kDa type IV collagenase)	16	55389700-55506691	Cancer-related genes, Candidate cardiovascular disease genes, Disease related genes, Enzymes, FDA approved drug targets, Plasma proteins, Predicted intracellular proteins, Predicted secreted proteins	Evidence at protein level	Evidence at protein level	Evidence at protein level	Evidence at protein level	HPA001939, CAB002788	Uncertain		Uncertain	Cytoplasm, Vesicles	Expressed in all		gallbladder: 1032.5
MMP2	CLG4, CLG4A, TBE-1	ENSG00000087245	Matrix metallopeptidase 3 (stromelysin 1, progelatinase)	11	102835801-102843803	Cancer-related genes, Candidate cardiovascular disease genes, Disease related genes, Enzymes, FDA approved drug targets, Plasma proteins, Predicted intracellular proteins, Predicted secreted proteins	Evidence at protein level	Evidence at transcript level	Evidence at protein level	Evidence at protein level	HPA007875	Uncertain				Group enriched	7	stomach: 2.4
MMP3	STMY, STMY1	ENSG00000149968	Matrix metallopeptidase 7 (matrilysin, uterine)	11	102520508-102530753	Cancer-related genes, Enzymes, FDA approved drug targets, Plasma proteins, Predicted secreted proteins	Evidence at protein level	Evidence at transcript level	Evidence at protein level	Evidence at protein level	CAB025869, HPA051358	Uncertain		Uncertain	Nucleus but not nucleoli, Vesicles	Tissue enhanced	0	urinary bladder: 116.0
MMP7	MPSL1, PUMP-1	ENSG00000137673	Matrix metallopeptidase 8 (neutrophil collagenase)	11	102711795-102727050	Cancer-related genes, Enzymes, FDA approved drug targets, Plasma proteins, Predicted intracellular proteins, Predicted secreted proteins	Evidence at protein level	Evidence at protein level	Evidence at protein level	Evidence at protein level	HPA021221, HPA022935	Supportive				Tissue enriched	142	endometrium: 1.9
MMP8	CLG1	ENSG00000118113	Matrix metallopeptidase 9 (gelatinase B, 92kDa gelatinase, 92kDa type IV collagenase)	20	46008908-46016561	Cancer-related genes, Candidate cardiovascular disease genes, Disease related genes, Enzymes, FDA approved drug targets, Plasma proteins, Predicted secreted proteins	Evidence at protein level	Evidence at protein level	Evidence at protein level	Evidence at protein level	CAB000348, HPA001238, HPA063909, CAB068199, CAB068200, CAB068201	Supportive		Uncertain	Cytoplasm	Tissue enhanced	0	appendix: 48.4
MMP9	CLG4B	ENSG00000100985	Meningioma (disrupted in balanced translocation) 1	22	27748277-27801498	Cancer-related genes, Disease related genes, Predicted intracellular proteins	Evidence at protein level	Evidence at transcript level	Evidence at protein level	Evidence at protein level	HPA003072	Uncertain				Tissue enriched	5	cerebral cortex: 3.1
MN1	MGCR, MGCR1, MGCR1-PEN	ENSG00000169184	Motor neuron and pancreas homeobox 1	7	156994051-157010651	Cancer-related genes, Disease related genes, Plasma proteins, Predicted intracellular proteins, Transcription factors	Evidence at protein level	Evidence at protein level	Evidence at protein level	Evidence at protein level	HPA071717			Supportive	Nucleus, Nucleoli	Tissue enhanced	0	rectum: 1.6
MNX1	HB9, HLXB9, HOXHB9, SCRA1	ENSG00000130675	MORC family CW-type zinc finger 4	X	106813871-107000244	Cancer-related genes, Predicted intracellular proteins	Evidence at protein level	Evidence at protein level	Evidence at protein level	Evidence at protein level	HPA000395, HPA015547, HPA050250	Supportive		Supportive	Nucleus but not nucleoli	Tissue enhanced	0	adrenal gland: 24.6
MORC4	FLJ11565, ZCW4, ZCWCC2	ENSG00000133131	MPL proto-oncogene, thrombopoietin receptor	1	43337807-43352772	Cancer-related genes, CD markers, Disease related genes, FDA approved drug targets, Predicted membrane proteins	Evidence at protein level	Evidence at protein level	Evidence at protein level	Evidence at protein level	CAB002011, HPA007619			Supportive	Plasma membrane	Not detected		ovary: 0.4
MPL	CD110, TPOR	ENSG00000117400	Myeloperoxidase	17	58269856-58280935	Cancer-related genes, Candidate cardiovascular disease genes, Disease related genes, Enzymes, Plasma proteins, Potential drug targets, Predicted intracellular proteins, Predicted secreted proteins	Evidence at protein level	Evidence at protein level	Evidence at protein level	Evidence at protein level	CAB000059, HPA021147, HPA061464	Supportive				Tissue enriched	273	salivary gland: 7.5
MPO		ENSG00000005381	MRE11 meiotic recombination 11 homolog A (S. cerevisiae)	11	94415578-94493908	Cancer-related genes, Disease related genes, Plasma proteins, Predicted intracellular proteins	Evidence at protein level	Evidence at protein level	Evidence at protein level	Evidence at protein level	HPA002691, CAB004081	Supportive		Supportive	Nucleus but not nucleoli	Expressed in all		tonsil: 11.8
MRE11A	ATLD, MRE11	ENSG00000020922	MutS homolog 2	2	47402969-47562311	Cancer-related genes, Disease related genes, Plasma proteins, Predicted intracellular proteins	Evidence at protein level	Evidence at protein level	Evidence at protein level	Evidence at protein level	CAB009572, CAB070867	Supportive		Supportive	Nucleus but not nucleoli, Vesicles	Expressed in all		lymph node: 22.7
MSH2	COCA1, HNPCC, HNPCC1	ENSG00000095002	MutS homolog 6	2	47695530-47810101	Cancer-related genes, Disease related genes, Plasma proteins, Predicted intracellular proteins	Evidence at protein level	Evidence at protein level	Evidence at protein level	Evidence at protein level	CAB009091, HPA028376, HPA028446	Supportive		Supportive	Nucleus but not nucleoli, Cytoplasm, Golgi apparatus, Vesicles	Expressed in all		ovary: 45.0
MSH6	GTBP	ENSG00000116062	Musashi RNA-binding protein 2	17	57255851-57684685	Cancer-related genes, Disease related genes, Predicted intracellular proteins	Evidence at protein level	Evidence at protein level	Evidence at protein level	Evidence at protein level	CAB022300	Uncertain		Supportive	Cytoplasm	Expressed in all		adrenal gland: 54.2
MSI2		ENSG00000153944	Mesothelin	16	643262-768865	Cancer-related genes, Disease related genes, Plasma proteins, Predicted intracellular proteins, Predicted membrane proteins, Predicted secreted proteins	Evidence at protein level	Evidence at protein level	Evidence at protein level	Evidence at protein level	CAB002216, HPA017172	Supportive		Uncertain	Vesicles, Nucleus but not nucleoli	Group enriched	8	tonsil: 19.7
MSLN	CAK1, MPF	ENSG00000102854	Microseminoprotein, beta-	10	46033307-46046269	Cancer-related genes, Disease related genes, Predicted secreted proteins	Evidence at protein level	Evidence at protein level	Evidence at protein level		CAB026357, HPA051257	Supportive				Tissue enriched	14	stomach: 431.7
MSMB	IGBF, MSP, MSPB, PN44, PRPS, PSP, PSP-94, PSP57, PSP94	ENSG00000263639	Moesin	X	65588377-65741931	Cancer-related genes, Cytoskeleton related proteins, Plasma proteins, Predicted intracellular proteins	Evidence at protein level	Evidence at protein level	Evidence at protein level	Evidence at protein level	HPA000263, CAB010898, HPA011135, HPA011227, CAB047336, CAB047338	Supportive		Supportive	Plasma membrane, Cytoplasm	Expressed in all		lung: 228.1
MSN		ENSG00000147065	Macrophage scavenger receptor 1	8	16107878-16567490	Cancer-related genes, CD markers, Disease related genes, Plasma proteins, Predicted intracellular proteins, Predicted membrane proteins	Evidence at protein level	Evidence at protein level	Evidence at protein level	Evidence at protein level	HPA000272, CAB032491	Supportive				Tissue enhanced	0	gallbladder: 28.3
MSR1	CD204, SCARA1	ENSG00000038945	Macrophage stimulating 1 (hepatocyte growth factor-like)	3	49683947-49689501	Cancer-related genes, Disease related genes, Enzymes, Plasma proteins, Potential drug targets, Predicted intracellular proteins, Predicted secreted proteins	Evidence at protein level	Evidence at protein level	Evidence at protein level	Evidence at protein level	HPA024036	Uncertain				Expressed in all		liver: 97.7
[truncated: 664 more rows]
